# Supplementary material for: Distribution differences in prognostic copy number alteration profiles in IDH-wild-type glioblastoma cause survival discrepancies across cohorts
Source: Acta Neuropathol Commun. 2019 Jun 18;7:15. doi: 10.1186/s40478-019-0749-8 (PMC6580599; doi:10.1186/s40478-019-0749-8)
Supplement: Supplementary file 2 — Table S1. Dataset of patients with glioblastoma from Kansai Molecular Diagnosis Network for CNS tumors (n = 234). Table S2. Dataset of patients with glioblastoma from The Cancer Genome Atlas (n = 577). Table S3. Log odds ratio in pair association analysis for genetic aberrations. Table S4. P-value from two-tailed Fisher’s exact test in pair association analysis for genetic aberrations. Table S5. Univariate analysis for each molecular variable using Cox proportional hazards models in Step2. Table S6. Sequences of primers used for amplification and Sanger sequencing. Table S7. Sequences of primers used for quantitative methylation specific PCR. (ZIP 256 kb) [file 40478_2019_749_MOESM2_ESM.zip]

Archive with 2 entries (2 files):
- Supplementary Table_UmeharaT.xlsx
- SupplementaryMaterials_ANC_revised.docx
