# Supplementary material for: Distribution differences in prognostic copy number alteration profiles in IDH-wild-type glioblastoma cause survival discrepancies across cohorts
Source: Acta Neuropathol Commun. 2019 Jun 18;7:15. doi: 10.1186/s40478-019-0749-8 (PMC6580599; doi:10.1186/s40478-019-0749-8)
Supplement: Supplementary file 2 — Table S1. Dataset of patients with glioblastoma from Kansai Molecular Diagnosis Network for CNS tumors (n = 234). Table S2. Dataset of patients with glioblastoma from The Cancer Genome Atlas (n = 577). Table S3. Log odds ratio in pair association analysis for genetic aberrations. Table S4. P-value from two-tailed Fisher’s exact test in pair association analysis for genetic aberrations. Table S5. Univariate analysis for each molecular variable using Cox proportional hazards models in Step2. Table S6. Sequences of primers used for amplification and Sanger sequencing. Table S7. Sequences of primers used for quantitative methylation specific PCR. (ZIP 256 kb) [file 40478_2019_749_MOESM2_ESM.zip › Supplementary Table_UmeharaT.xlsx]

## Sheet: Supplementary Table S1
Study ID	Cohort	Step 2 1 : Elligible 0 : Non-elligible	Step 2 Reason for exclusion	Central diagnosis (WHO2016)	Age at diagnosis	Generation 1 : ≥ 65y 0 : < 65y	Gender F: Female M: Male	Location	Preoperative KPS	Preoperative KPS category 1: ≥ 80% 0: ≤ 70%	Extent of rection 1 : ≥90% 0 : <90%	Irradiation of 50-65 Gy 1：With 0：Without	Comcomitant Temozolomide 1：With 0：Without	Overall survival (months)	Censoring 1：Censored 0：Dead	IDH1 1：Mutant 0：Wild	IDH2 1：Mutant 0：Wild	1p/19q 1：Codeletion 0：Non-codel	TERT promoter 1：Mutant 0：Wild	TP53 mutation 1：Mutant 0：Wild	H3F3A HIST1H3B (K27M) (G34R) 1：Mutant 0：Wild	MGMT promoter 1：Methylated 0：Unmethylated	PDGFRA 2: Amplification 1: Gain 0: Neutral -1: Hemizygous deletion -2: Homozygous deletion	PDGFRA 1 : Amp/gain 0 : Non amp/gain	EGFR 2: Amplification 1: Gain 0: Neutral -1: Hemizygous deletion -2: Homozygous deletion	EGFR 1 : Amp/gain 0 : Non amp/gain	CDKN2A 2: Amplification 1: Gain 0: Neutral -1: Hemizygous deletion -2: Homozygous deletion	CDKN2A 1 : Deletion 0 : Non deletion	PTEN 2: Amplification 1: Gain 0: Neutral -1: Hemizygous deletion -2: Homozygous deletion	PTEN 1 : Deletion 0 : Non deletion	CDK4 2: Amplification 1: Gain 0: Neutral -1: Hemizygous deletion -2: Homozygous deletion	CDK4 1 : Amp/gain 0 : non amp/gain	MDM2 2: Amplification 1: Gain 0: Neutral -1: Hemizygous deletion -2: Homozygous deletion	MDM2 1 : Amp/gain 0 : Non amp/gain	NFKBIA 2: Amplification 1: Gain 0: Neutral -1: Hemizygous deletion -2: Homozygous deletion	NFKBIA 1 : Deletion 0 : Non deletion	TP53 2: Amplification 1: Gain 0: Neutral -1: Hemizygous deletion -2: Homozygous deletion	TP53 1 : Deletion 0 : Non deletion	TP53 alteration 1：Altered 0：wild	Triple CNA 1：Triple 0：Non-triple
1	KNBTG	1	-	GBM, IDH-wild type	66	1	M	Rt. Thalamus-Basal ganglia-Temporal	70	0	1	1	1	16.3068	0	0	0	N/A	1	1	0	0	0	0	1	1	0	0	0	0	2	1	0	0	-1	1	-1	1	1	0
2	KNBTG	1	-	GBM, IDH-wild type	72	1	M	Rt. Frontal	90	1	1	1	1	30.7397	0	0	0	N/A	0	0	0	0	0	0	0	0	-1	1	0	0	0	0	0	0	0	0	0	0	0	0
3	KNBTG	0	treatment criteria unmet	GBM, IDH-wild type	83	1	F	Lt. Frontal-Temporal	60	0	0	0	0	7.43014	0	0	0	N/A	1	0	0	0	0	0	1	1	-1	1	-1	1	0	0	0	0	0	0	0	0	0	1
4	KNBTG	0	treatment criteria unmet	GBM, IDH-wild type	79	1	F	Bil. Frontal	70	0	0	0	0	9.27123	0	0	0	N/A	0	0	0	1	2	1	0	0	-1	1	0	0	2	1	2	1	-1	1	0	0	0	0
5	KNBTG	1	-	GBM, IDH-wild type	34	0	M	Lt. Temporal	80	1	0	1	1	16.3726	1	0	0	N/A	0	1	0	0	2	1	-1	0	-2	1	0	0	-1	0	-1	0	-1	1	-2	1	1	0
7	KNBTG	1	-	GBM, IDH-wild type	64	0	M	Corpus callosum	100	1	0	1	1	15.6493	0	0	0	N/A	1	1	0	0	0	0	1	1	-2	1	-1	1	0	0	0	0	0	0	-1	1	1	1
8	KNBTG	1	-	GBM, IDH-wild type	53	0	F	Rt. Temporal	70	0	1	1	1	22.6521	0	0	0	N/A	1	0	0	1	0	0	1	1	-1	1	0	0	0	0	0	0	0	0	0	0	0	0
10	KNBTG	1	-	GBM, IDH-wild type	61	0	M	Lt.Parietal, Rt.Thalamus-Frontal-Temporal	60	0	0	1	1	16.2082	0	0	0	N/A	1	1	0	0	0	0	0	0	-1	1	0	0	0	0	0	0	0	0	-1	1	1	0
11	KNBTG	1	-	GBM, IDH-wild type	60	0	M	Rt. Frontal	70	0	1	1	1	8.41644	0	0	0	N/A	1	0	0	1	0	0	2	1	-2	1	0	0	0	0	0	0	0	0	0	0	0	0
12	KNBTG	1	-	GBM, IDH-wild type	66	1	M	Rt. Basal ganglia	60	0	0	1	1	14.4986	0	0	0	N/A	1	0	0	1	0	0	1	1	-1	1	0	0	0	0	0	0	0	0	-1	1	1	0
14	KNBTG	1	-	GBM, IDH-wild type	68	1	F	Celebellum（Rt）	60	0	1	1	1	13.3479	0	0	0	N/A	0	1	0	0	1	1	0	0	-1	1	0	0	0	0	0	0	0	0	-1	1	1	0
15	KNBTG	1	-	GBM, IDH-wild type	69	1	F	Rt. Temporal	60	0	0	1	1	16.4055	0	0	0	N/A	1	0	0	0	1	1	2	1	-1	1	0	0	0	0	0	0	0	0	-1	1	1	0
16	KNBTG	0	clinical trial participant	GBM, IDH-wild type	83	1	M	Rt. Temporal	50	0	1	1	0	12.3616	0	0	0	N/A	1	0	0	0	0	0	1	1	0	0	0	0	0	0	0	0	0	0	0	0	0	0
17	KNBTG	1	-	GBM, IDH-wild type	34	0	M	Rt. Frontal	90	1	1	1	1	12.6247	1	0	0	0	0	1	0	1	0	0	0	0	0	0	0	0	0	0	0	0	0	0	0	0	1	0
18	KNBTG	0	clinical trial participant	GBM, IDH-wild type	68	1	F	Lt. Temporal	60	0	1	1	1	9.6	1	0	0	N/A	1	0	0	1	0	0	2	1	-1	1	0	0	0	0	0	0	0	0	0	0	0	0
19	KNBTG	0	clinical trial participant	GBM, IDH-wild type	50	0	F	Lt. Temporal	60	0	1	1	1	8.12055	1	0	0	N/A	1	1	0	1	0	0	1	1	0	0	0	0	0	0	0	0	1	0	0	0	1	0
20	KNBTG	0	clinical trial participant	GBM, IDH-wild type	66	1	M	Corpus callosum	70	0	0	1	1	6.11507	1	0	0	N/A	0	1	0	1	2	1	0	0	-2	1	0	0	0	0	0	0	0	0	0	0	1	0
23	KNBTG	1	-	GBM, IDH-wild type	63	0	M	Rt. Parietal	70	0	1	1	1	24.4274	0	0	0	N/A	1	0	0	0	0	0	2	1	-2	1	-1	1	0	0	0	0	0	0	-1	1	1	1
24	KNBTG	0	treatment criteria unmet	GBM, IDH-wild type	67	1	M	Rt. Parietal	60	0	1	0	0	7.85753	0	0	0	N/A	0	0	0	0	2	1	1	1	-2	1	0	0	0	0	0	0	0	0	-2	1	1	0
25	KNBTG	1	-	GBM, IDH-wild type	70	1	M	Lt. Parietal	60	0	0	1	1	2.86027	1	0	0	N/A	0	0	0	1	0	0	0	0	0	0	0	0	2	1	2	1	0	0	0	0	0	0
26	KNBTG	1	-	GBM, IDH-wild type	41	0	M	Lt. Frontal	100	1	1	1	1	14.8603	0	0	0	N/A	1	0	0	0	0	0	2	1	-2	1	-1	1	0	0	0	0	-1	1	0	0	0	1
27	KNBTG	1	-	GBM, IDH-wild type	52	0	M	Lt. Temporal	90	1	1	1	1	24	0	0	0	N/A	1	1	0	0	0	0	0	0	0	0	-1	1	-1	0	-1	0	-1	1	-1	1	1	0
28	KNBTG	1	-	GBM, IDH-wild type	62	0	M	Rt. Parietal	80	1	0	1	1	10.6521	0	0	0	N/A	1	0	0	0	0	0	2	1	-1	1	-1	1	0	0	0	0	-1	1	0	0	0	1
29	KNBTG	0	treatment criteria unmet	GBM, IDH-wild type	81	1	F	Corpus callosum	50	0	0	0	0	7.89041	0	0	0	N/A	0	0	0	1	2	1	0	0	-2	1	0	0	0	0	0	0	0	0	0	0	0	0
30	KNBTG	1	-	GBM, IDH-wild type	64	0	F	Rt. Frontal	70	0	1	1	1	17.9836	0	0	0	N/A	0	0	0	0	1	1	1	1	0	0	0	0	2	1	0	0	0	0	-2	1	1	0
31	KNBTG	1	-	GBM, IDH-wild type	56	0	M	Lt. Parietal	100	1	1	1	1	14.926	1	0	0	N/A	1	0	0	1	0	0	2	1	-2	1	-1	1	0	0	0	0	0	0	0	0	0	1
33	KNBTG	1	-	GBM, IDH-wild type	70	1	M	Rt. Temporal	70	0	0	1	1	5.91781	0	0	0	N/A	1	0	0	0	0	0	0	0	0	0	0	0	0	0	0	0	0	0	0	0	0	0
34	KNBTG	1	-	GBM, IDH-wild type	78	1	F	Rt. Temporal-Parietal	90	1	0	1	1	13.4137	0	0	0	N/A	1	0	0	1	0	0	2	1	-2	1	-2	1	0	0	0	0	0	0	0	0	0	1
35	KNBTG	1	-	GBM, IDH-wild type	46	0	M	Rt. Frontal	60	0	1	1	1	16.7342	0	0	0	N/A	1	0	0	0	0	0	1	1	-2	1	0	0	0	0	0	0	0	0	-1	1	1	0
36	KNBTG	1	-	GBM, IDH-wild type	76	1	F	Rt. Frontal	80	1	0	1	1	7.2	0	0	0	N/A	1	0	0	0	0	0	1	1	-2	1	-1	1	0	0	0	0	0	0	-1	1	1	1
37	KNBTG	1	-	GBM, IDH-wild type	76	1	M	Lt. Temporal	80	1	0	1	1	11.3425	0	0	0	N/A	1	0	0	1	0	0	2	1	-2	1	0	0	0	0	0	0	0	0	0	0	0	0
38	KNBTG	0	treatment criteria unmet	GBM, IDH-wild type	81	1	M	Celebellum（Rt）	90	1	0	1	0	15.9781	0	0	0	N/A	0	0	0	1	0	0	0	0	-1	1	0	0	0	0	0	0	-1	1	-1	1	1	0
39	KNBTG	1	-	GBM, IDH-wild type	72	1	F	Rt. Frontal	90	1	1	1	1	12.1315	0	0	0	N/A	0	0	0	1	2	1	0	0	-2	1	-1	1	0	0	-1	0	-1	1	-1	1	1	0
40	KNBTG	0	treatment criteria unmet	GBM, IDH-wild type	93	1	F	Rt. Parietal	30	0	0	0	0	1.77534	0	0	0	N/A	0	1	0	0	0	0	2	1	-2	1	-1	1	0	0	-1	0	-1	1	-1	1	1	1
41	KNBTG	0	treatment criteria unmet	GBM, IDH-wild type	82	1	M	Bil. Frontal	30	0	0	0	0	3.48493	0	0	0	N/A	1	1	0	1	0	0	1	1	0	0	0	0	0	0	0	0	0	0	-1	1	1	0
42	KNBTG	1	-	GBM, IDH-wild type	70	1	M	Lt. Frontal	90	1	1	1	1	20.2192	1	0	0	N/A	0	0	0	0	0	0	2	1	0	0	0	0	0	0	0	0	0	0	0	0	0	0
43	KNBTG	1	-	GBM, IDH-wild type	76	1	M	Rt. Thalamus	60	0	0	1	1	8.71233	0	0	0	N/A	1	0	0	1	0	0	0	0	0	0	0	0	0	0	0	0	1	0	0	0	0	0
44	KNBTG	0	treatment criteria unmet	GBM, IDH-wild type	77	1	M	Lt. Frontal	60	0	1	1	0	14.7616	1	0	0	N/A	1	1	0	0	0	0	1	1	0	0	-1	1	0	0	0	0	0	0	-1	1	1	0
45	KNBTG	0	treatment criteria unmet	GBM, IDH-wild type	83	1	F	Lt. Temporal	60	0	1	0	0	14.0055	0	0	0	N/A	1	0	0	1	2	1	1	1	-2	1	0	0	0	0	0	0	-1	1	-1	1	1	0
46	KNBTG	0	treatment criteria unmet	GBM, IDH-wild type	84	1	M	Rt. Occipital	50	0	1	0	0	20.1863	1	0	0	N/A	0	0	0	1	0	0	-1	0	-1	1	2	0	2	1	2	1	-1	1	-1	1	1	0
47	KNBTG	0	treatment criteria unmet	GBM, IDH-wild type	53	0	F	Rt. Frontal	N/A	N/A	N/A	N/A	N/A	23.8685	0	0	0	N/A	1	0	0	0	0	0	0	0	-1	1	0	0	0	0	0	0	0	0	0	0	0	0
48	KNBTG	0	Lack of clinical information	GBM, IDH-wild type	51	0	M	Lt. Parietal-Occipital-Midbrain	N/A	N/A	N/A	1	1	3.84658	0	0	0	N/A	0	0	0	0	0	0	0	0	0	0	0	0	0	0	0	0	0	0	0	0	0	0
49	KNBTG	0	treatment criteria unmet	GBM, IDH-wild type	81	1	M	Rt. Parietal	50	0	1	N/A	N/A	19.0685	1	0	0	N/A	1	0	0	1	0	0	1	1	-2	1	-1	1	0	0	0	0	0	0	-1	1	1	1
51	KNBTG	0	treatment criteria unmet	GBM, IDH-wild type	79	1	M	Rt. Parietal	60	0	1	0	0	5.55616	1	0	0	N/A	1	0	0	0	0	0	0	0	0	0	-1	1	2	1	2	1	0	0	-1	1	1	0
52	KNBTG	1	-	GBM, IDH-wild type	68	1	M	Lt. Frontal	90	1	1	1	1	14.3342	1	0	0	0	1	0	0	1	0	0	0	0	-1	1	0	0	0	0	0	0	-1	1	-1	1	1	0
53	KNBTG	1	-	GBM, IDH-wild type	58	0	F	Lt. Frontal	80	1	1	1	1	14.7945	1	0	0	N/A	1	0	0	1	0	0	0	0	-1	1	0	0	0	0	1	1	0	0	0	0	0	0
54	KNBTG	1	-	GBM, IDH-wild type	72	1	M	Corpus callosum	70	0	0	1	1	13.1507	1	0	0	N/A	0	0	0	0	2	1	0	0	-2	1	0	0	1	1	2	1	0	0	-2	1	1	0
55	KNBTG	1	-	GBM, IDH-wild type	48	0	M	Lt. Frontal	100	1	1	1	1	22.3562	1	0	0	N/A	1	1	0	1	0	0	1	1	0	0	-2	1	0	0	0	0	0	0	-1	1	1	0
56	KNBTG	1	-	GBM, IDH-wild type	62	0	F	Lt. Pariet-Occipital	90	1	1	1	1	38.6959	1	0	0	N/A	1	0	0	0	0	0	2	1	-2	1	0	0	0	0	0	0	0	0	-1	1	1	0
57	KNBTG	1	-	GBM, IDH-wild type	55	0	M	Lt. Temporal	90	1	1	1	1	22.0274	0	0	0	0	1	0	0	0	0	0	0	0	-2	1	-1	1	0	0	0	0	-1	1	-1	1	1	0
59	KNBTG	0	treatment criteria unmet	GBM, IDH-wild type	82	1	M	Lt. Frontal	60	0	1	0	0	6.11507	1	0	0	N/A	0	0	0	0	0	0	0	0	0	0	0	0	0	0	0	0	1	0	0	0	0	0
61	KNBTG	1	-	GBM, IDH-wild type	71	1	F	Corpus callosum	60	0	0	1	1	3.05753	0	0	0	N/A	0	0	0	0	0	0	0	0	0	0	0	0	0	0	0	0	0	0	0	0	0	0
62	KNBTG	1	-	GBM, IDH-wild type	73	1	M	Rt. Frontal	60	0	0	1	1	5.49041	0	0	0	N/A	0	1	0	1	2	1	0	0	-1	1	0	0	2	1	0	0	-1	1	-1	1	1	0
63	KNBTG	1	-	GBM, IDH-wild type	48	0	M	Lt. Frontal	90	1	0	1	1	38.3342	0	0	0	N/A	0	0	0	0	1	1	0	0	0	0	0	0	0	0	0	0	0	0	0	0	0	0
64	KNBTG	1	-	GBM, IDH-wild type	62	0	F	Lt. Temporal	30	0	0	1	1	26.7616	0	0	0	N/A	1	0	0	0	0	0	2	1	-2	1	0	0	1	1	0	0	0	0	0	0	0	0
65	KNBTG	1	-	GBM, IDH-wild type	52	0	F	Rt. Temporal	90	1	1	1	1	9.89589	0	0	0	N/A	1	0	0	0	0	0	2	1	-1	1	-1	1	0	0	0	0	0	0	1	0	0	1
66	KNBTG	1	-	GBM, IDH-wild type	37	0	M	Bil. Frontal, Lt. Temporal	90	1	0	1	1	18.7068	0	0	0	N/A	0	1	0	1	0	0	0	0	-2	1	-1	1	0	0	0	0	-1	1	-1	1	1	0
67	KNBTG	0	clinical trial participant	GBM, IDH-wild type	57	0	F	Lt. Parietal	100	1	1	1	1	16.1753	0	0	0	N/A	0	0	0	0	0	0	1	1	-1	1	-1	1	0	0	0	0	0	0	0	0	0	1
68	KNBTG	1	-	GBM, IDH-wild type	71	1	M	Rt. Temporal	100	1	1	1	1	41.0959	1	0	0	N/A	0	1	0	1	2	1	-1	0	-2	1	0	0	0	0	0	0	0	0	-1	1	1	0
69	KNBTG	1	-	GBM, IDH-wild type	58	0	M	Lt. Temporal	90	1	1	1	1	19.3315	0	0	0	N/A	1	1	0	0	0	0	2	1	0	0	-1	1	-1	0	0	0	0	0	-1	1	1	0
71	KNBTG	1	-	GBM, IDH-wild type	43	0	M	Rt. Temporal-Parietal-Occipital, Lt. Occipital	90	1	0	1	1	14.4658	0	0	0	N/A	1	0	0	0	0	0	0	0	0	0	0	0	0	0	0	0	0	0	0	0	0	0
72	KNBTG	1	-	GBM, IDH-wild type	58	0	F	Lt. Frontal	90	1	1	1	1	16.0767	0	0	0	N/A	0	0	0	0	0	0	0	0	0	0	0	0	0	0	0	0	0	0	0	0	0	0
73	KNBTG	0	treatment criteria unmet	GBM, IDH-wild type	75	1	F	Rt. Parietal	100	1	1	0	0	10.8822	0	0	0	N/A	1	0	0	1	0	0	2	1	-1	1	-1	1	0	0	0	0	0	0	0	0	0	1
74	KNBTG	0	treatment criteria unmet	GBM, IDH-wild type	70	1	F	Corpus callosum	30	0	0	0	0	7.2	0	0	0	N/A	0	0	0	1	0	0	2	1	-2	1	-1	1	0	0	0	0	0	0	0	0	0	1
75	KNBTG	1	-	GBM, IDH-wild type	72	1	M	Lt. Temporal	80	1	1	1	1	26.4986	0	0	0	N/A	1	0	0	1	-2	0	2	1	-2	1	-1	1	0	0	0	0	0	0	0	0	0	1
76	KNBTG	1	-	GBM, IDH-wild type	71	1	M	Lt. Frontal	80	1	1	1	1	24.8877	0	0	0	N/A	1	0	0	1	0	0	2	1	-2	1	0	0	1	1	1	1	0	0	0	0	0	0
77	KNBTG	1	-	GBM, IDH-wild type	68	1	F	Lt. Parietal	90	1	1	1	1	6.24658	0	0	0	N/A	1	0	0	0	0	0	2	1	-1	1	-1	1	2	1	2	1	0	0	0	0	0	1
78	KNBTG	1	-	GBM, IDH-wild type	69	1	M	Corpus callosum	40	0	0	1	1	8.35068	0	0	0	N/A	1	1	0	0	0	0	1	1	-2	1	-1	1	0	0	0	0	-1	1	0	0	1	1
79	KNBTG	1	-	GBM, IDH-wild type	51	0	F	Lt. Temporal-Insular-Frontal	90	1	0	1	1	18.5096	1	0	0	N/A	0	0	0	0	0	0	1	1	-2	1	-1	1	1	1	0	0	0	0	0	0	0	1
80	KNBTG	1	-	GBM, IDH-wild type	67	1	M	Rt. Frontal	90	1	1	1	1	13.3479	0	0	0	N/A	1	1	0	0	2	1	2	1	-1	1	-1	1	0	0	0	0	0	0	0	0	1	1
81	KNBTG	1	-	GBM, IDH-wild type	66	1	F	Lt. Frontal-Parietal	60	0	1	1	1	34.5205	0	0	0	N/A	0	1	0	1	2	1	0	0	-1	1	0	0	0	0	0	0	-1	1	-1	1	1	0
82	KNBTG	0	treatment criteria unmet	GBM, IDH-wild type	78	1	M	Corpus callosum (splenium)	70	0	0	N/A	N/A	10.6849	0	0	0	N/A	1	1	0	1	0	0	1	1	-1	1	-1	1	0	0	0	0	0	0	0	0	1	1
83	KNBTG	1	-	GBM, IDH-wild type	63	0	F	Lt. Parietal	80	1	1	1	1	43.3315	0	0	0	N/A	1	0	0	1	0	0	0	0	-1	1	-1	1	0	0	0	0	-1	1	0	0	0	0
84	KNBTG	1	-	GBM, IDH-wild type	71	1	F	Lt. Parietal	90	1	0	1	1	18.674	0	0	0	N/A	1	1	0	1	0	0	1	1	-1	1	-1	1	0	0	0	0	0	0	0	0	1	1
85	KNBTG	1	-	GBM, IDH-wild type	68	1	M	Bil. Frontal, Corpus callosum	70	0	0	1	1	4.66849	0	0	0	N/A	1	0	0	0	0	0	1	1	-2	1	-1	1	0	0	0	0	-1	1	0	0	0	1
87	KNBTG	1	-	GBM, IDH-wild type	75	1	F	Rt. Frontal	60	0	0	1	1	15.9123	0	0	0	N/A	0	1	0	1	0	0	0	0	0	0	0	0	0	0	0	0	0	0	0	0	1	0
88	KNBTG	1	-	GBM, IDH-wild type	63	0	F	Rt. Temporal	100	1	0	1	1	15.2877	0	0	0	N/A	0	0	0	0	0	0	0	0	0	0	0	0	0	0	0	0	0	0	0	0	0	0
89	KNBTG	1	-	GBM, IDH-wild type	37	0	F	Lt. Parietal	70	0	0	1	1	15.0247	0	0	0	N/A	1	0	0	0	0	0	1	1	-2	1	-1	1	0	0	0	0	0	0	0	0	0	1
90	KNBTG	1	-	GBM, IDH-wild type	50	0	F	Lt. Temporal	80	1	0	1	1	21.0082	0	0	0	N/A	1	0	0	0	0	0	2	1	-2	1	-1	1	0	0	0	0	0	0	0	0	0	1
91	KNBTG	1	-	GBM, IDH-wild type	64	0	M	Rt. Temporal	90	1	0	1	1	32.7123	0	0	0	N/A	1	0	0	1	1	1	0	0	0	0	-1	1	0	0	0	0	-1	1	0	0	0	0
92	KNBTG	1	-	GBM, IDH-wild type	58	0	M	Lt. Parietal	70	0	0	1	1	11.0137	0	0	0	N/A	0	1	0	0	0	0	1	1	0	0	-1	1	2	1	0	0	0	0	-1	1	1	0
93	KNBTG	1	-	GBM, IDH-wild type	43	0	F	Lt. Occipital	90	1	0	1	1	55.463	0	0	0	N/A	0	1	0	1	0	0	0	0	-1	1	0	0	0	0	0	0	0	0	-1	1	1	0
94	KNBTG	0	treatment criteria unmet	GBM, IDH-wild type	83	1	F	Rt. Frontal	50	0	1	0	0	6.93699	0	0	0	N/A	0	1	0	0	2	1	0	0	-2	1	-1	1	0	0	0	0	0	0	-1	1	1	0
96	KNBTG	1	-	GBM, IDH-wild type	42	0	M	Bil. Frontal	90	1	0	1	1	4.86575	0	0	0	N/A	0	1	0	1	0	0	2	1	-2	1	0	0	0	0	0	0	0	0	0	0	1	0
97	KNBTG	1	-	GBM, IDH-wild type	59	0	F	Rt. Lateral ventricle	80	1	0	1	1	44.0877	0	0	0	N/A	0	1	0	0	0	0	0	0	0	0	0	0	0	0	0	0	0	0	0	0	1	0
98	KNBTG	1	-	GBM, IDH-wild type	56	0	F	Lt. Temporal	100	1	0	1	1	29.8521	0	0	0	N/A	1	0	0	1	-2	0	2	1	-2	1	-1	1	0	0	2	1	0	0	0	0	0	1
99	KNBTG	1	-	GBM, IDH-wild type	65	1	F	Rt. Frontal	40	0	0	1	1	53.0301	0	0	0	N/A	0	1	0	1	0	0	0	0	0	0	0	0	0	0	0	0	0	0	0	0	1	0
100	KNBTG	0	treatment criteria unmet	GBM, IDH-wild type	60	0	F	Bil. Frontal	90	1	N/A	0	0	29.063	0	0	0	N/A	1	0	0	0	0	0	2	1	0	0	0	0	0	0	0	0	0	0	0	0	0	0
101	KNBTG	1	-	GBM, IDH-wild type	53	0	M	Rt. Frontal	50	0	0	1	1	8.87671	0	0	0	N/A	1	0	0	0	0	0	2	1	-2	1	-1	1	0	0	0	0	0	0	0	0	0	1
102	KNBTG	1	-	GBM, IDH-wild type	59	0	F	Lt. Lateral ventricle	90	1	1	1	1	31.1014	0	0	0	N/A	0	0	0	0	2	1	0	0	-2	1	0	0	0	0	0	0	0	0	-1	1	1	0
103	KNBTG	1	-	GBM, IDH-wild type	44	0	F	Lt. Frontal	100	1	0	1	1	9.23836	0	0	0	N/A	1	1	0	0	0	0	1	1	0	0	0	0	0	0	0	0	0	0	-1	1	1	0
104	KNBTG	0	treatment criteria unmet	GBM, IDH-wild type	34	0	M	Lt. Frontal	60	0	1	0	0	0.361644	0	0	0	N/A	0	0	0	1	0	0	0	0	-1	1	0	0	0	0	0	0	0	0	0	0	0	0
105	KNBTG	1	-	GBM, IDH-wild type	59	0	M	Lt. Temporal	50	0	1	1	1	37.0521	0	0	0	N/A	1	1	0	0	0	0	0	0	0	0	-1	1	0	0	0	0	-1	1	-1	1	1	0
106	KNBTG	1	-	GBM, IDH-wild type	71	1	F	Rt. Parietal	90	1	1	1	1	19.5616	0	0	0	N/A	0	0	0	0	0	0	2	1	0	0	0	0	0	0	0	0	0	0	0	0	0	0
107	KNBTG	1	-	GBM, IDH-wild type	59	0	M	Bil. Frontal	70	0	0	1	1	21.7973	0	0	0	N/A	1	1	0	0	0	0	1	1	0	0	-1	1	0	0	0	0	0	0	0	0	1	0
108	KNBTG	1	-	GBM, IDH-wild type	55	0	M	Lt. Temporal	70	0	1	1	1	23.9014	0	0	0	N/A	1	0	0	1	0	0	2	1	-2	1	-1	1	0	0	0	0	0	0	0	0	0	1
109	KNBTG	0	clinical trial participant	GBM, IDH-wild type	41	0	M	Lt. Lateral ventricle, Corpus callosum(Splenium)	100	1	1	1	1	80.5808	0	0	0	N/A	1	0	0	0	-1	0	2	1	0	0	-1	1	2	1	2	1	0	0	-1	1	1	0
110	KNBTG	0	treatment criteria unmet	GBM, IDH-wild type	82	1	M	Lt. Parietal	90	1	1	1	0	22.9808	0	0	0	N/A	0	1	0	1	0	0	1	1	0	0	-1	1	0	0	0	0	0	0	0	0	1	0
111	KNBTG	0	treatment criteria unmet	GBM, IDH-wild type	79	1	F	Rt. Frontal	90	1	1	1	0	7.95616	0	0	0	N/A	1	1	0	0	0	0	1	1	0	0	-1	1	0	0	0	0	0	0	-1	1	1	0
112	KNBTG	1	-	GBM, IDH-wild type	54	0	F	Rt. Frontal	90	1	1	1	1	62.0712	1	0	0	N/A	1	1	0	1	0	0	2	1	0	0	-1	1	2	1	-1	0	0	0	0	0	1	0
113	KNBTG	1	-	GBM, IDH-wild type	62	0	F	Rt. Parietal	90	1	1	1	1	15.2548	0	0	0	N/A	1	1	0	0	0	0	1	1	-2	1	-1	1	0	0	0	0	0	0	0	0	1	1
114	KNBTG	0	treatment criteria unmet	GBM, IDH-wild type	78	1	M	Lt. Frontal	40	0	1	1	0	67.3315	0	0	0	N/A	1	0	0	1	0	0	2	1	-1	1	-1	1	0	0	0	0	0	0	0	0	0	1
115	KNBTG	0	treatment criteria unmet	GBM, IDH-wild type	32	0	F	Lt. Trigone	50	0	1	0	0	24.1315	0	0	0	N/A	0	0	0	1	2	1	0	0	-2	1	0	0	0	0	0	0	0	0	0	0	0	0
116	KNBTG	1	-	GBM, IDH-wild type	75	1	M	Rt. Temporal-Occipital	70	0	1	1	1	25.1836	0	0	0	N/A	0	0	0	0	0	0	0	0	0	0	0	0	0	0	0	0	1	0	0	0	0	0
117	KNBTG	1	-	GBM, IDH-wild type	52	0	M	Rt. Frontal	70	0	1	1	1	11.0466	0	0	0	N/A	1	1	0	0	0	0	2	1	-2	1	-1	1	0	0	0	0	0	0	0	0	1	1
118	KNBTG	1	-	GBM, IDH-wild type	34	0	F	Lt. Frontal	100	1	0	1	1	12.8219	0	0	0	N/A	0	1	0	0	0	0	0	0	-2	1	0	0	0	0	0	0	0	0	-1	1	1	0
119	KNBTG	1	-	GBM, IDH-wild type	73	1	F	Rt. Frontal	70	0	0	1	1	25.1507	0	0	0	N/A	1	0	0	1	0	0	2	1	-2	1	-1	1	0	0	0	0	0	0	0	0	0	1
120	KNBTG	0	treatment criteria unmet	GBM, IDH-wild type	78	1	M	Rt. Occipital	65	0	1	1	0	12.5918	0	0	0	N/A	1	1	0	1	0	0	1	1	1	0	-1	1	0	0	0	0	0	0	0	0	1	0
121	KNBTG	1	-	GBM, IDH-wild type	69	1	F	Lt. Frontal	90	1	1	1	1	21.9288	0	0	0	N/A	1	0	0	0	0	0	1	1	-2	1	-1	1	0	0	0	0	-1	1	0	0	0	1
122	KNBTG	1	-	GBM, IDH-wild type	54	0	F	Lt. Frontal	70	0	1	1	1	20.0877	1	0	0	N/A	1	0	0	1	0	0	1	1	0	0	-1	1	2	1	2	1	0	0	0	0	0	0
123	KNBTG	0	treatment criteria unmet	GBM, IDH-wild type	72	1	F	Rt. Temporal	80	1	0	0	0	24.5918	0	0	0	0	1	0	0	1	0	0	2	1	-2	1	-1	1	0	0	0	0	0	0	0	0	0	1
125	KNBTG	0	treatment criteria unmet	GBM, IDH-wild type	79	1	M	Lt. Frontal	50	0	0	0	0	4.93151	0	0	0	N/A	0	0	0	1	2	1	0	0	-2	1	-1	1	0	0	0	0	-1	1	-1	1	1	0
126	KNBTG	1	-	GBM, IDH-wild type	64	0	M	Rt. Lateral ventricle-Trigone	100	1	1	1	1	8.48219	1	0	0	N/A	0	0	0	0	1	1	2	1	0	0	-1	1	2	1	2	1	-1	1	-2	1	1	0
127	KNBTG	0	treatment criteria unmet	GBM, IDH-wild type	69	1	M	Corpus callosum	90	1	0	0	0	1.9726	1	0	0	N/A	1	1	0	1	0	0	2	1	-1	1	-1	1	2	1	0	0	0	0	-2	1	1	1
128	KNBTG	1	-	GBM, IDH-wild type	66	1	F	Rt. Temporal	100	1	1	1	1	17.0301	0	0	0	N/A	1	0	0	0	0	0	2	1	0	0	-1	1	2	1	2	1	0	0	-1	1	1	0
129	KNBTG	0	treatment criteria unmet	GBM, IDH-wild type	70	1	M	Lt. Temporal	50	0	1	1	0	5.45753	0	0	0	N/A	1	1	0	0	0	0	1	1	0	0	0	0	2	1	0	0	0	0	0	0	1	0
130	KNBTG	0	treatment criteria unmet	GBM, IDH-wild type	80	1	M	Rt. Temporal-Parietal	70	0	1	0	0	3.94521	1	0	0	N/A	0	1	0	1	2	1	0	0	-2	1	-1	1	0	0	-1	0	-1	1	-1	1	1	0
131	KNBTG	1	-	GBM, IDH-wild type	65	1	F	Lt. Temporal	90	1	0	1	1	23.2438	1	0	0	N/A	0	0	0	0	2	1	-1	0	-2	1	-1	1	0	0	0	0	0	0	-2	1	1	0
132	KNBTG	1	-	GBM, IDH-wild type	67	1	F	Lt. Parietal	60	0	1	1	1	7.2	0	0	0	N/A	1	0	0	1	0	0	2	1	-2	1	-1	1	0	0	0	0	-1	1	-1	1	1	1
133	KNBTG	1	-	GBM, IDH-wild type	67	1	F	Lt. Parietal	80	1	1	1	1	17.6877	0	0	0	N/A	1	0	0	0	0	0	2	1	-2	1	-1	1	0	0	0	0	0	0	-1	1	1	1
134	KNBTG	1	-	GBM, IDH-wild type	58	0	F	Bil. Frontal	50	0	0	1	1	2.99178	1	0	0	N/A	1	1	0	1	0	0	2	1	-2	1	-1	1	0	0	0	0	0	0	0	0	1	1
135	KNBTG	0	treatment criteria unmet	GBM, IDH-wild type	75	1	M	Rt. Frontal-Temporal-Insular	50	0	1	0	0	5.58904	0	0	0	N/A	1	1	0	0	1	1	1	1	-2	1	-2	1	0	0	0	0	-1	1	-1	1	1	1
136	KNBTG	0	treatment criteria unmet	GBM, IDH-wild type	84	1	M	Rt. Celebellum	40	0	1	0	0	11.1452	1	0	0	N/A	0	1	0	1	0	0	0	0	-2	1	0	0	0	0	0	0	0	0	-1	1	1	0
137	KNBTG	0	treatment criteria unmet	GBM, IDH-wild type	86	1	M	Celebellum	70	0	0	0	0	5.32603	0	0	0	N/A	0	0	0	1	0	0	0	0	-2	1	0	0	0	0	0	0	0	0	-1	1	1	0
138	KNBTG	0	treatment criteria unmet	GBM, IDH-wild type	77	1	F	Lt. Parietal	80	1	1	0	0	14.7945	1	0	0	N/A	1	0	0	1	0	0	1	1	-2	1	0	0	0	0	0	0	0	0	-1	1	1	0
139	KNBTG	0	treatment criteria unmet	GBM, IDH-wild type	62	0	F	Rt. Frontal-Temporal	10	0	0	0	0	0.0657534	0	0	0	N/A	1	1	0	0	2	1	0	0	0	0	0	0	0	0	-1	0	0	0	-1	1	1	0
140	KNBTG	0	treatment criteria unmet	GBM, IDH-wild type	80	1	F	Rt. Temporal	90	1	1	0	0	16.7342	1	0	0	N/A	1	0	0	1	0	0	2	1	-1	1	0	0	0	0	0	0	0	0	-1	1	1	0
141	KNBTG	0	treatment criteria unmet	GBM, IDH-wild type	73	1	M	Bil. Frontal	60	0	0	0	0	18.1808	1	0	0	N/A	1	0	0	1	0	0	2	1	-1	1	0	0	0	0	0	0	0	0	0	0	0	0
142	KNBTG	0	treatment criteria unmet	GBM, IDH-wild type	77	1	M	Lt. Temporal	80	1	1	0	0	20.0877	1	0	0	N/A	0	0	0	1	0	0	0	0	-1	1	0	0	0	0	0	0	-1	1	-1	1	1	0
143	KNBTG	0	treatment criteria unmet	GBM, IDH-wild type	72	1	F	Rt. Frontal	40	0	0	0	0	12.8548	0	0	0	N/A	1	0	0	0	0	0	1	1	0	0	-1	1	0	0	0	0	0	0	0	0	0	0
144	KNBTG	1	-	GBM, IDH-wild type	62	0	M	Lt. Temporal	80	1	1	1	1	11.1781	0	0	0	N/A	1	0	0	1	1	1	1	1	-1	1	0	0	0	0	0	0	0	0	-1	1	1	0
145	KNBTG	1	-	GBM, IDH-wild type	50	0	F	Rt. Parietal	80	1	0	1	1	11.7699	1	0	0	N/A	0	1	0	1	0	0	1	1	0	0	0	0	0	0	0	0	0	0	0	0	1	0
146	KNBTG	0	treatment criteria unmet	GBM, IDH-wild type	72	1	M	Rt. Temporal	60	0	0	0	0	10.2575	0	0	0	N/A	1	1	0	1	0	0	0	0	0	0	-1	1	0	0	0	0	1	0	0	0	1	0
148	KNBTG	1	-	GBM, IDH-wild type	61	0	F	Rt. Parietal	80	1	1	1	1	9.13973	1	0	0	N/A	1	0	0	0	0	0	1	1	-1	1	0	0	0	0	0	0	0	0	0	0	0	0
149	KNBTG	1	-	GBM, IDH-wild type	22	0	F	Rt. Frontal	90	1	0	1	1	12.9205	0	0	0	N/A	0	1	0	0	0	0	0	0	0	0	0	0	0	0	0	0	0	0	0	0	1	0
150	KNBTG	1	-	GBM, IDH-wild type	63	0	M	Lt. Occipital	70	0	1	1	1	8.74521	1	0	0	N/A	1	0	0	0	0	0	1	1	-1	1	0	0	0	0	0	0	0	0	0	0	0	0
151	KNBTG	1	-	GBM, IDH-wild type	52	0	M	Lt. Frontal-Insular	70	0	1	1	1	14.0712	1	0	0	N/A	0	1	0	1	0	0	0	0	-1	1	0	0	0	0	0	0	0	0	0	0	1	0
152	KNBTG	0	treatment criteria unmet	GBM, IDH-wild type	71	1	F	Lt. Parietal	50	0	0	0	0	3.48493	1	0	0	N/A	1	0	0	0	0	0	1	1	-1	1	-1	1	0	0	0	0	0	0	-1	1	1	1
153	KNBTG	0	treatment criteria unmet	GBM, IDH-wild type	72	1	F	Rt. Frontal	80	1	1	0	0	1.8411	1	0	0	N/A	0	0	0	0	0	0	0	0	1	0	-1	1	0	0	0	0	0	0	0	0	0	0
154	KNBTG	0	treatment criteria unmet	GBM, IDH-wild type	75	1	M	Rt. Frontal	100	1	1	0	0	20.1534	0	0	0	N/A	0	1	0	0	2	1	0	0	-1	1	0	0	0	0	0	0	0	0	0	0	1	0
155	KNBTG	1	-	GBM, IDH-wild type	71	1	M	Lt. Frontal	70	0	1	1	1	35.7699	1	0	0	N/A	1	0	0	1	2	1	1	1	-2	1	0	0	0	0	0	0	0	0	0	0	0	0
156	KNBTG	1	-	GBM, IDH-wild type	74	1	M	Lt. Thalamus	60	0	0	1	1	27.0904	0	0	0	N/A	0	1	0	0	2	1	-1	0	0	0	-1	1	0	0	0	0	0	0	-1	1	1	0
157	KNBTG	0	treatment criteria unmet	GBM, IDH-wild type	81	1	F	Rt. Frontal	50	0	0	0	0	0.756164	0	0	0	N/A	1	1	0	0	0	0	2	1	-1	1	0	0	0	0	0	0	0	0	0	0	1	0
158	KNBTG	0	treatment criteria unmet	GBM, IDH-wild type	77	1	M	Rt. Frontal	50	0	1	0	0	21.2384	0	0	0	N/A	0	1	0	0	0	0	0	0	0	0	0	0	0	0	0	0	0	0	0	0	1	0
159	KNBTG	1	-	GBM, IDH-wild type	75	1	F	Rt. Basal ganglia	50	0	0	1	1	11.8685	0	0	0	N/A	0	0	0	0	1	1	0	0	0	0	0	0	1	1	1	1	0	0	-1	1	1	0
160	KNBTG	0	treatment criteria unmet	GBM, IDH-wild type	79	1	M	Rt. Temporal	50	0	0	0	0	4.76712	0	0	0	N/A	1	0	0	0	1	1	0	0	-2	1	-1	1	0	0	0	0	-1	1	0	0	0	0
161	KNBTG	0	treatment criteria unmet	GBM, IDH-wild type	82	1	F	Corpus callosum	60	0	1	0	0	4.20822	0	0	0	N/A	1	0	0	1	0	0	1	1	-1	1	-1	1	0	0	0	0	-1	1	0	0	0	1
162	KNBTG	1	-	GBM, IDH-wild type	72	1	M	Rt. Basal ganglia	70	0	0	1	1	19.8247	0	0	0	N/A	1	1	0	1	0	0	1	1	0	0	-1	1	0	0	0	0	-1	1	-1	1	1	0
164	KNBTG	0	treatment criteria unmet	GBM, IDH-wild type	81	1	F	Rt. Frontal	70	0	1	0	0	13.4466	1	0	0	N/A	1	0	0	1	0	0	0	0	0	0	-1	1	0	0	2	1	0	0	0	0	0	0
165	KNBTG	0	treatment criteria unmet	GBM, IDH-wild type	86	1	M	Lt. Frontal	50	0	0	0	0	7.59452	1	0	0	N/A	1	0	0	1	0	0	2	1	0	0	0	0	0	0	0	0	0	0	0	0	0	0
166	KNBTG	1	-	GBM, IDH-wild type	38	0	F	Lt. Parietal	80	1	0	1	1	22.8164	0	0	0	N/A	1	1	0	0	0	0	2	1	-1	1	-1	1	0	0	0	0	-1	1	-1	1	1	1
167	KNBTG	0	treatment criteria unmet	GBM, IDH-wild type	79	1	F	Lt. Frontal	60	0	0	0	0	12.5589	0	0	0	N/A	1	1	0	1	0	0	0	0	0	0	0	0	0	0	0	0	1	0	-1	1	1	0
168	KNBTG	0	treatment criteria unmet	GBM, IDH-wild type	77	1	F	Pons	N/A	N/A	0	N/A	N/A	6.7726	0	0	0	N/A	0	1	0	0	2	1	1	1	-1	1	-1	1	0	0	0	0	-1	1	-1	1	1	1
169	KNBTG	1	-	GBM, IDH-wild type	78	1	M	Lt. Frontal	80	1	0	1	1	12.5589	1	0	0	N/A	0	1	0	0	2	1	0	0	-2	1	0	0	1	1	0	0	0	0	0	0	1	0
170	KNBTG	1	-	GBM, IDH-wild type	62	0	F	Rt. Frontal	90	1	1	1	1	7.10137	0	0	0	N/A	0	1	0	0	0	0	0	0	0	0	0	0	0	0	0	0	0	0	-1	1	1	0
171	KNBTG	1	-	GBM, IDH-wild type	74	1	M	Lt. Temporal	60	0	0	1	1	20.1863	0	0	0	N/A	0	1	0	0	2	1	0	0	0	0	0	0	0	0	0	0	-1	1	-1	1	1	0
174	KNBTG	1	-	GBM, IDH-wild type	69	1	F	Corpus callosum	50	0	0	1	1	11.2438	0	0	0	N/A	1	0	0	0	0	0	2	1	-1	1	0	0	0	0	0	0	0	0	0	0	0	0
175	KNBTG	1	-	GBM, IDH-wild type	66	1	M	Lt. Parietal	80	1	0	1	1	12.263	0	0	0	N/A	1	1	0	1	0	0	1	1	0	0	-1	1	0	0	0	0	-1	1	-1	1	1	0
176	KNBTG	1	-	GBM, IDH-wild type	66	1	M	Lt. Temporal	80	1	1	1	1	34.0603	0	0	0	N/A	1	0	0	1	0	0	2	1	0	0	0	0	0	0	0	0	1	0	0	0	0	0
177	KNBTG	1	-	GBM, IDH-wild type	62	0	M	Rt. Temporal	80	1	0	1	1	32.1534	1	0	0	N/A	0	0	0	1	2	1	0	0	-2	1	0	0	0	0	0	0	-1	1	-1	1	1	0
178	KNBTG	0	treatment criteria unmet	GBM, IDH-wild type	62	0	M	Rt. Frontal	50	0	0	N/A	N/A	7.89041	0	0	0	N/A	1	0	0	0	0	0	1	1	-1	1	0	0	0	0	0	0	0	0	0	0	0	0
179	KNBTG	1	-	GBM, IDH-wild type	59	0	F	Lt. ventricle	70	0	0	1	1	21.5014	1	0	0	N/A	1	0	0	1	0	0	1	1	-2	1	0	0	0	0	0	0	0	0	0	0	0	0
180	KNBTG	1	-	GBM, IDH-wild type	72	1	M	Rt. Parietal	70	0	1	1	1	13.8082	0	0	0	N/A	1	0	0	0	0	0	1	1	-2	1	-1	1	0	0	0	0	0	0	0	0	0	1
181	KNBTG	0	treatment criteria unmet	GBM, IDH-wild type	84	1	F	Rt. Frontal	70	0	0	0	0	10.8164	0	0	0	N/A	1	0	0	0	0	0	1	1	-2	1	-1	1	0	0	0	0	0	0	-1	1	1	1
182	KNBTG	0	treatment criteria unmet	GBM, IDH-wild type	83	1	F	Rt. Frontal	50	0	1	0	0	5.49041	0	0	0	N/A	1	0	0	0	0	0	0	0	0	0	0	0	2	1	0	0	0	0	0	0	0	0
183	KNBTG	1	-	GBM, IDH-wild type	76	1	F	Rt. Frontal	90	1	0	1	1	38.137	0	0	0	N/A	0	0	0	1	2	1	0	0	-1	1	0	0	2	1	2	1	0	0	0	0	0	0
185	KNBTG	0	treatment criteria unmet	GBM, IDH-wild type	84	1	F	Lt. Frontal	50	0	0	0	0	12.7562	0	0	0	N/A	1	0	0	1	0	0	1	1	-2	1	-1	1	0	0	0	0	0	0	0	0	0	1
186	KNBTG	1	-	GBM, IDH-wild type	64	0	F	Corpus callosum (splenium)	90	1	0	1	1	8.41644	0	0	0	N/A	1	0	0	0	0	0	0	0	-1	1	0	0	0	0	0	0	0	0	0	0	0	0
187	KNBTG	1	-	GBM, IDH-wild type	47	0	M	Rt. Temporal	80	1	1	1	1	16.3068	1	0	0	N/A	0	1	0	0	0	0	1	1	0	0	0	0	0	0	0	0	0	0	-1	1	1	0
188	KNBTG	0	treatment criteria unmet	GBM, IDH-wild type	77	1	M	Rt. Frontal	90	1	0	0	0	8.74521	1	0	0	N/A	0	1	0	1	2	1	0	0	0	0	0	0	2	1	0	0	-1	1	-1	1	1	0
189	KNBTG	0	treatment criteria unmet	GBM, IDH-wild type	70	1	F	Lt. Temporal	90	1	0	0	0	3.02466	0	0	0	N/A	1	1	0	0	0	0	1	1	0	0	-1	1	0	0	0	0	0	0	-1	1	1	0
190	KNBTG	0	treatment criteria unmet	GBM, IDH-wild type	89	1	F	Lt. Parietal	50	0	0	0	0	0.920548	1	0	0	N/A	0	1	0	0	0	0	0	0	-1	1	0	0	2	1	2	1	-2	1	-2	1	1	0
191	KNBTG	1	-	GBM, IDH-wild type	81	1	F	Rt. Temporal	80	1	0	1	1	6.57534	0	0	0	N/A	1	0	0	1	2	1	1	1	-2	1	-1	1	0	0	0	0	-1	1	0	0	0	1
193	KNBTG	1	-	GBM, IDH-wild type	65	1	M	Rt. Temporal	80	1	0	1	1	1.80822	1	0	0	N/A	1	0	0	0	0	0	0	0	-2	1	-1	1	0	0	2	1	0	0	-1	1	1	0
195	KNBTG	0	clinical trial participant	GBM, IDH-wild type	67	1	F	Lt. Frontal	70	0	1	1	1	9.07397	1	0	0	N/A	1	0	0	1	0	0	2	1	-1	1	-1	1	0	0	0	0	0	0	0	0	0	1
196	KNBTG	1	-	GBM, IDH-wild type	82	1	F	Lt. Frontal	50	0	0	1	1	9.36986	0	0	0	N/A	0	0	0	1	0	0	0	0	-2	1	0	0	2	1	2	1	-1	1	-1	1	1	0
197	KNBTG	0	treatment criteria unmet	GBM, IDH-wild type	45	0	F	Lt. Frontal	100	1	1	0	0	56.2849	1	0	0	N/A	1	0	0	1	0	0	2	1	-2	1	0	0	0	0	0	0	0	0	-1	1	1	0
200	KNBTG	1	-	GBM, IDH-wild type	65	1	F	Rt. Temporal	90	1	1	1	1	51.7151	1	0	0	N/A	0	0	0	0	0	0	0	0	0	0	0	0	0	0	0	0	0	0	0	0	0	0
202	KNBTG	1	-	GBM, IDH-wild type	67	1	M	Rt. Temporal	60	0	0	1	1	4.33973	0	0	0	N/A	1	1	0	0	2	1	0	0	0	0	-1	1	2	1	-1	0	-1	1	0	0	1	0
203	KNBTG	1	-	GBM, IDH-wild type	47	0	F	Bil. Frontal	90	1	0	1	1	26.2356	0	0	0	N/A	0	0	0	0	0	0	1	1	-2	1	0	0	0	0	0	0	0	0	-1	1	1	0
204	KNBTG	1	-	GBM, IDH-wild type	18	0	M	Rt. Parietal	70	0	0	1	1	44.9425	1	0	0	N/A	0	0	0	1	0	0	0	0	0	0	0	0	0	0	0	0	0	0	-1	1	1	0
206	KNBTG	1	-	GBM, IDH-wild type	43	0	M	Lt. Frontal	80	1	0	1	1	41.2603	1	0	0	N/A	0	1	0	1	0	0	2	1	0	0	0	0	0	0	0	0	0	0	0	0	1	0
207	KNBTG	1	-	GBM, IDH-wild type	68	1	F	Rt. Occipital	60	0	1	1	1	20.3178	1	0	0	N/A	0	1	0	1	0	0	1	1	-1	1	0	0	0	0	0	0	0	0	0	0	1	0
208	KNBTG	1	-	GBM, IDH-wild type	66	1	F	Lt. Frontal	100	1	1	1	1	22.389	0	0	0	N/A	1	1	0	1	0	0	1	1	0	0	0	0	0	0	0	0	-1	1	-1	1	1	0
209	KNBTG	1	-	GBM, IDH-wild type	49	0	F	Rt. Frontal	100	1	1	1	1	9.86301	0	0	0	N/A	1	0	0	0	0	0	1	1	-2	1	0	0	0	0	0	0	0	0	0	0	0	0
212	KNBTG	1	-	GBM, IDH-wild type	72	1	M	Bil. Frontal	50	0	0	1	1	2.8274	1	0	0	N/A	1	0	0	0	0	0	1	1	-2	1	-2	1	0	0	0	0	0	0	0	0	0	1
213	KNBTG	1	-	GBM, IDH-wild type	60	0	F	Rt. Temporal-Occipital	50	0	0	1	1	44.9096	1	0	0	N/A	0	1	0	1	0	0	2	1	0	0	0	0	0	0	0	0	0	0	0	0	1	0
214	KNBTG	1	-	GBM, IDH-wild type	54	0	F	Lt. Temporal	80	1	1	1	1	24.5589	0	0	0	N/A	1	1	0	0	2	1	0	0	-2	1	-1	1	0	0	-1	0	0	0	0	0	1	0
215	KNBTG	1	-	GBM, IDH-wild type	67	1	F	Rt. Parietal	60	0	0	1	1	3.48493	1	0	0	N/A	0	0	0	1	2	1	0	0	-2	1	-1	1	0	0	0	0	-1	1	0	0	0	0
216	KNBTG	1	-	GBM, IDH-wild type	67	1	M	Rt. Parietal	90	1	1	1	1	37.0192	0	0	0	N/A	0	0	0	0	2	1	0	0	-2	1	-1	1	0	0	0	0	0	0	0	0	0	0
217	KNBTG	0	clinical trial participant	GBM, IDH-wild type	41	0	M	Rt. Temporal	80	1	1	1	1	43.6932	1	0	0	N/A	0	1	0	0	0	0	0	0	0	0	0	0	0	0	0	0	0	0	0	0	1	0
218	KNBTG	1	-	GBM, IDH-wild type	48	0	M	Lt. Parietal	90	1	0	1	1	5.26027	0	0	0	N/A	0	1	0	0	0	0	0	0	0	0	0	0	0	0	0	0	0	0	0	0	1	0
219	KNBTG	1	-	GBM, IDH-wild type	71	1	M	Rt. Temporal	70	0	0	1	1	8.35068	0	0	0	N/A	1	0	0	0	0	0	2	1	-1	1	-1	1	0	0	0	0	0	0	0	0	0	1
220	KNBTG	1	-	GBM, IDH-wild type	71	1	M	Lt. Temporal	60	0	0	1	1	17.0959	0	0	0	N/A	1	0	0	0	0	0	0	0	0	0	0	0	0	0	0	0	0	0	0	0	0	0
221	KNBTG	1	-	GBM, IDH-wild type	71	1	F	Rt. Frontal	60	0	1	1	1	13.5123	0	0	0	N/A	1	1	0	1	0	0	1	1	0	0	-1	1	0	0	0	0	-1	1	0	0	1	0
222	KNBTG	1	-	GBM, IDH-wild type	56	0	M	Lt. Frontal	60	0	1	1	1	37.6767	0	0	0	N/A	1	0	0	1	0	0	2	1	-2	1	-1	1	0	0	0	0	0	0	0	0	0	1
223	KNBTG	1	-	GBM, IDH-wild type	69	1	M	Bil Frontal	60	0	0	1	1	4.07671	0	0	0	N/A	0	0	0	1	0	0	0	0	0	0	0	0	0	0	0	0	0	0	0	0	0	0
224	KNBTG	1	-	GBM, IDH-wild type	74	1	M	Bilateral Frontal (L>R)	60	0	0	1	1	7.23288	0	0	0	N/A	0	1	0	0	0	0	0	0	-2	1	0	0	0	0	0	0	-1	1	-1	1	1	0
225	KNBTG	1	-	GBM, IDH-wild type	69	1	M	Rt. Frontal	80	1	1	1	1	10.9479	0	0	0	N/A	1	0	0	0	0	0	0	0	-1	1	0	0	0	0	0	0	0	0	0	0	0	0
226	KNBTG	1	-	GBM, IDH-wild type	40	0	F	Rt. Temporal	90	1	1	1	1	56.8767	1	0	0	N/A	0	0	0	0	0	0	1	1	-2	1	0	0	0	0	0	0	0	0	1	0	0	0
227	KNBTG	1	-	GBM, IDH-wild type	50	0	M	Bil. Frontal	20	0	1	1	1	14.0384	0	0	0	N/A	1	0	0	0	0	0	0	0	0	0	-1	1	0	0	0	0	-1	1	0	0	0	0
228	KNBTG	1	-	GBM, IDH-wild type	75	1	M	Lt. Frontal	50	0	1	1	1	8.41644	1	0	0	N/A	0	0	0	1	0	0	0	0	-2	1	0	0	0	0	0	0	-1	1	-1	1	1	0
229	KNBTG	1	-	GBM, IDH-wild type	55	0	M	Lt. Parietal	90	1	1	1	1	76.3397	0	0	0	N/A	0	1	0	1	0	0	2	1	-2	1	0	0	0	0	0	0	0	0	-1	1	1	0
230	KNBTG	1	-	GBM, IDH-wild type	74	1	M	Cerebellum	60	0	1	1	1	12.1973	0	0	0	N/A	0	1	0	0	0	0	0	0	-1	1	0	0	0	0	0	0	0	0	0	0	0	0
231	KNBTG	0	treatment criteria unmet	GBM, IDH-wild type	71	1	M	Rt. Temporal	70	0	0	0	0	6.54247	0	0	0	N/A	1	0	0	0	0	0	1	1	0	0	-1	1	2	1	2	1	0	0	0	0	0	0
233	KNBTG	1	-	GBM, IDH-wild type	22	0	M	Lt. Parietal	80	1	1	1	1	46.1918	1	0	0	N/A	0	0	0	1	0	0	0	0	0	0	0	0	0	0	0	0	0	0	-1	1	1	0
234	KNBTG	0	treatment criteria unmet	GBM, IDH-wild type	70	1	M	Corpus callosum	70	0	0	0	0	4.63562	0	0	0	N/A	1	1	0	1	0	0	1	1	-2	1	0	0	0	0	0	0	0	0	-1	1	1	0
235	KNBTG	0	treatment criteria unmet	GBM, IDH-wild type	37	0	M	Lt. Parietal	100	1	0	1	0	17.6219	0	0	0	N/A	0	0	0	1	0	0	0	0	0	0	0	0	0	0	0	0	0	0	0	0	0	0
236	KNBTG	1	-	GBM, IDH-wild type	58	0	M	Lt. Parietal	90	1	0	1	1	12.1973	1	0	0	N/A	1	0	0	1	0	0	1	1	-2	1	-1	1	0	0	0	0	0	0	-1	1	1	1
237	KNBTG	0	treatment criteria unmet	GBM, IDH-wild type	51	0	F	Rt. Temporal	80	1	0	0	0	1.77534	0	0	0	N/A	1	0	0	0	0	0	0	0	0	0	0	0	0	0	2	1	0	0	0	0	0	0
238	KNBTG	1	-	GBM, IDH-wild type	74	1	F	Lt. Parietal	70	0	0	1	1	29.1616	0	0	0	N/A	1	1	0	1	0	0	1	1	0	0	-1	1	0	0	0	0	0	0	0	0	1	0
239	KNBTG	1	-	GBM, IDH-wild type	70	1	M	Rt. Frontal	80	1	1	1	1	35.6712	0	0	0	N/A	0	0	0	0	0	0	0	0	-1	1	0	0	1	1	0	0	0	0	-1	1	1	0
Abbreviations: Lt, left; N/A, not available; Rt, right

## Sheet: Supplementary Table S2
Study ID	Cohort	SAMPLE_ID	Step 2 1 : Elligible 0 : Non-elligible	Step 2 Reason for exclusion	Histology	Age at diagnosis	Generation 1 : ≥ 65y 0 : < 65y	Gender F: Female M: Male	Preoperative KPS	Preoperative KPS category 1: ≥ 80% 0: ≤ 70%	Therapy Class	Overall survival (months)	Censoring 1：Censored 0：Dead	IDH1/2 1：Mutant 0：Wild	1p/19q 1：Codeletion 0：Non-codel	TP53 mutation 1：Mutant 0：Wild	TERT promoter 1：Mutant 0：Wild	MGMT promoter 1：Methylated 0：Unmethylated	PDGFRA 2: Amplification 1: Gain 0: Neutral -1: Hemizygous deletion -2: Homozygous deletion	PDGFRA 1 : Amp/gain 0 : Non amp/gain	EGFR 2: Amplification 1: Gain 0: Neutral -1: Hemizygous deletion -2: Homozygous deletion	EGFR 1 : Amp/gain 0 : Non amp/gain	CDKN2A 2: Amplification 1: Gain 0: Neutral -1: Hemizygous deletion -2: Homozygous deletion	CDKN2A 1 : Deletion 0 : Non deletion	PTEN 2: Amplification 1: Gain 0: Neutral -1: Hemizygous deletion -2: Homozygous deletion	PTEN 1 : Deletion 0 : Non deletion	CDK4 2: Amplification 1: Gain 0: Neutral -1: Hemizygous deletion -2: Homozygous deletion	CDK4 1 : Amp/gain 0 : non amp/gain	MDM2 2: Amplification 1: Gain 0: Neutral -1: Hemizygous deletion -2: Homozygous deletion	MDM2 1 : Amp/gain 0 : Non amp/gain	NFKBIA 2: Amplification 1: Gain 0: Neutral -1: Hemizygous deletion -2: Homozygous deletion	NFKBIA 1 : Deletion 0 : Non deletion	TP53 2: Amplification 1: Gain 0: Neutral -1: Hemizygous deletion -2: Homozygous deletion	TP53 1 : Deletion 0 : Non deletion	TP53 alteration 1：Altered 0：wild	Triple CNA 1：Triple 0：Non-triple
10002	TCGA	TCGA-02-0003-01	0	treatment criteria unmet	GBM	50	0	M	100	1	Standard Radiation	4.73111	0	0	0	1	N/A	0	0	0	2	1	0	0	-1	1	2	1	0	0	0	0	0	0	1	0
10003	TCGA	TCGA-02-0006-01	0	treatment criteria unmet	GBM	56	0	F	80	1	Standard Radiation, TMZ Chemo	18.333	0	0	0	N/A	N/A	0	0	0	1	1	-1	1	-2	1	2	1	2	1	0	0	0	0	N/A	1
10005	TCGA	TCGA-02-0009-01	0	treatment criteria unmet	GBM	61	0	F	80	1	Nonstandard Radiation	10.5793	0	0	0	N/A	N/A	0	0	0	2	1	-2	1	-1	1	0	0	0	0	0	0	0	0	N/A	1
10007	TCGA	TCGA-02-0011-01	1	-	GBM	18	0	F	80	1	TMZ Chemoradiation, TMZ Chemo	20.6986	0	0	0	N/A	N/A	1	0	0	0	0	1	0	-1	1	0	0	0	0	-1	1	0	0	N/A	0
10009	TCGA	TCGA-02-0015-01	0	treatment criteria unmet	GBM	50	0	M	80	1	Standard Radiation, Alkylating Chemo	20.6	0	0	0	N/A	N/A	N/A	0	0	1	1	-2	1	-1	1	0	0	0	0	0	0	0	0	N/A	1
10010	TCGA	TCGA-02-0016-01	0	treatment criteria unmet	GBM	50	0	M	100	1	Standard Radiation, TMZ Chemo	55.8205	1	0	0	N/A	N/A	N/A	0	0	2	1	-2	1	-1	1	0	0	0	0	-1	1	0	0	N/A	1
10012	TCGA	TCGA-02-0023-01	1	-	GBM	38	0	F	80	1	TMZ Chemoradiation, TMZ Chemo	20.1072	0	0	0	N/A	N/A	N/A	0	0	2	1	-2	1	-1	1	0	0	0	0	0	0	0	0	N/A	1
10014	TCGA	TCGA-02-0025-01	0	treatment criteria unmet	GBM	47	0	M	100	1	Standard Radiation, TMZ Chemo	42.7114	0	0	0	N/A	N/A	N/A	0	0	1	1	1	0	0	0	0	0	0	0	-1	1	0	0	N/A	0
10016	TCGA	TCGA-02-0027-01	1	-	GBM	33	0	F	100	1	TMZ Chemoradiation, TMZ Chemo	12.1563	0	0	0	N/A	N/A	0	0	0	1	1	-2	1	-1	1	0	0	0	0	0	0	0	0	N/A	1
10018	TCGA	TCGA-02-0033-01	0	treatment criteria unmet	GBM	54	0	M	100	1	Standard Radiation	2.82552	0	0	0	1	N/A	1	0	0	1	1	0	0	-1	1	0	0	0	0	0	0	-1	1	1	0
10019	TCGA	TCGA-02-0034-01	0	treatment criteria unmet	GBM	60	0	M	80	1	Standard Radiation, TMZ Chemo	14.1276	0	0	0	N/A	N/A	0	0	0	1	1	-2	1	-2	1	-1	0	-1	0	-1	1	0	0	N/A	1
10020	TCGA	TCGA-02-0037-01	0	treatment criteria unmet	GBM	74	1	F	80	1	Standard Radiation	3.61404	0	0	0	N/A	N/A	0	0	0	1	1	-2	1	-1	1	0	0	0	0	0	0	0	0	N/A	1
10021	TCGA	TCGA-02-0038-01	0	treatment criteria unmet	GBM	48	0	F	80	1	Standard Radiation	10.7107	0	0	0	N/A	N/A	0	0	0	2	1	-2	1	-1	1	0	0	0	0	-1	1	0	0	N/A	1
10022	TCGA	TCGA-02-0039-01	0	treatment criteria unmet	GBM	54	0	M	60	0	Standard Radiation	10.5136	0	0	0	N/A	N/A	N/A	0	0	0	0	0	0	-2	1	0	0	2	1	-1	1	0	0	N/A	0
10024	TCGA	TCGA-02-0046-01	0	treatment criteria unmet	GBM	61	0	M	60	0	Standard Radiation	6.86667	0	0	0	N/A	N/A	1	0	0	2	1	0	0	-1	1	2	1	0	0	0	0	0	0	N/A	0
10025	TCGA	TCGA-02-0047-01	0	treatment criteria unmet	GBM	78	1	M	80	1	Standard Radiation	14.719	0	0	0	0	N/A	0	0	0	0	0	-2	1	0	0	0	0	0	0	-1	1	0	0	0	0
10026	TCGA	TCGA-02-0048-01	0	treatment criteria unmet	GBM	80	1	M	N/A	N/A	Unspecified Radiation	3.21978	0	0	0	N/A	N/A	N/A	0	0	2	1	-1	1	-1	1	0	0	0	0	-1	1	0	0	N/A	1
10028	TCGA	TCGA-02-0052-01	1	-	GBM	49	0	M	80	1	TMZ Chemoradiation, TMZ Chemo	12.5834	0	0	0	N/A	N/A	0	0	0	1	1	1	0	-1	1	0	0	2	1	0	0	0	0	N/A	0
10029	TCGA	TCGA-02-0054-01	1	-	GBM	44	0	F	80	1	TMZ Chemoradiation, TMZ Chemo	6.53813	0	0	0	N/A	N/A	1	-1	0	1	1	-2	1	-1	1	1	1	1	1	0	0	0	0	N/A	1
10030	TCGA	TCGA-02-0055-01	1	-	GBM	62	0	F	80	1	TMZ Chemoradiation, TMZ Chemo	2.49697	0	0	0	1	N/A	0	1	1	1	1	0	0	-1	1	-1	0	-1	0	-1	1	-1	1	1	0
10034	TCGA	TCGA-02-0060-01	1	-	GBM	66	1	F	80	1	TMZ Chemoradiation, TMZ Chemo	6.01245	0	0	0	N/A	N/A	1	-1	0	0	0	0	0	0	0	1	1	1	1	-1	1	0	0	N/A	0
10035	TCGA	TCGA-02-0064-01	1	-	GBM	50	0	M	100	1	TMZ Chemoradiation, TMZ Chemo	19.7129	0	0	0	N/A	N/A	1	0	0	2	1	-2	1	-1	1	0	0	0	0	0	0	0	0	N/A	1
10036	TCGA	TCGA-02-0068-01	1	-	GBM	57	0	M	80	1	TMZ Chemoradiation, TMZ Chemo	26.4153	0	0	0	N/A	N/A	N/A	0	0	2	1	-2	1	-1	1	0	0	0	0	0	0	0	0	N/A	1
10037	TCGA	TCGA-02-0069-01	1	-	GBM	31	0	F	80	1	TMZ Chemoradiation, TMZ Chemo	28.6823	1	0	0	N/A	N/A	1	2	1	1	1	1	0	0	0	0	0	0	0	0	0	-1	1	1	0
10038	TCGA	TCGA-02-0070-01	1	-	GBM	70	1	M	80	1	TMZ Chemoradiation, TMZ Chemo	25.0354	1	0	0	N/A	N/A	N/A	0	0	1	1	-1	1	-1	1	1	1	1	1	0	0	0	0	N/A	1
10039	TCGA	TCGA-02-0071-01	0	treatment criteria unmet	GBM	53	0	M	80	1	Unspecified Radiation	5.48677	0	0	0	N/A	N/A	0	0	0	2	1	-2	1	-1	1	-1	0	2	1	0	0	0	0	N/A	1
10040	TCGA	TCGA-02-0074-01	1	-	GBM	68	1	F	80	1	TMZ Chemoradiation, TMZ Chemo	10.185	0	0	0	N/A	N/A	0	2	1	1	1	1	0	-1	1	2	1	1	1	-1	1	0	0	N/A	0
10041	TCGA	TCGA-02-0075-01	1	-	GBM	63	0	M	80	1	TMZ Chemoradiation, TMZ Chemo	20.83	0	0	0	N/A	N/A	1	1	1	1	1	0	0	-1	1	-1	0	-1	0	1	0	0	0	N/A	0
10042	TCGA	TCGA-02-0079-01	1	-	GBM	57	0	M	80	1	TMZ Chemoradiation, TMZ Chemo	27.2367	0	0	0	N/A	N/A	N/A	2	1	1	1	0	0	-1	1	0	0	0	0	0	0	-1	1	1	0
10046	TCGA	TCGA-02-0085-01	1	-	GBM	63	0	F	80	1	TMZ Chemoradiation, TMZ Chemo	51.2865	0	0	0	N/A	N/A	1	0	0	1	1	-2	1	-1	1	0	0	0	0	0	0	0	0	N/A	1
10047	TCGA	TCGA-02-0086-01	1	-	GBM	45	0	F	100	1	TMZ Chemoradiation, TMZ Chemo	8.80511	0	0	0	N/A	N/A	0	0	0	1	1	-2	1	-1	1	0	0	0	0	-1	1	-1	1	1	1
10052	TCGA	TCGA-02-0104-01	1	-	GBM	29	0	F	80	1	TMZ Chemoradiation, TMZ Chemo	64.9541	0	0	0	N/A	N/A	N/A	0	0	0	0	-1	1	-1	1	0	0	0	0	0	0	-1	1	1	0
10058	TCGA	TCGA-02-0115-01	1	-	GBM	52	0	M	80	1	TMZ Chemoradiation, TMZ Chemo	15.6389	0	0	0	N/A	N/A	1	0	0	1	1	-2	1	-1	1	0	0	0	0	0	0	-1	1	1	1
10087	TCGA	TCGA-02-2466-01	1	-	GBM	61	0	M	80	1	TMZ Chemoradiation, TMZ Chemo	16.7889	0	0	0	N/A	N/A	0	0	0	1	1	-1	1	-2	1	0	0	-1	0	-1	1	1	0	N/A	1
10088	TCGA	TCGA-02-2470-01	1	-	GBM	57	0	M	60	0	TMZ Chemoradiation, TMZ Chemo	12.912	0	0	0	0	N/A	0	0	0	1	1	-2	1	0	0	0	0	0	0	0	0	0	0	0	0
10090	TCGA	TCGA-02-2485-01	1	-	GBM	53	0	M	80	1	TMZ Chemoradiation, TMZ Chemo	15.4418	1	0	0	1	1	0	2	1	2	1	0	0	-1	1	2	1	0	0	0	0	0	0	1	0
10091	TCGA	TCGA-02-2486-01	1	-	GBM	64	0	M	80	1	TMZ Chemoradiation, TMZ Chemo	16.1975	1	0	0	0	N/A	0	0	0	1	1	-2	1	-1	1	1	1	0	0	-1	1	0	0	0	1
10094	TCGA	TCGA-06-0122-01	0	treatment criteria unmet	GBM	84	1	F	N/A	N/A	Unspecified Radiation	6.14387	0	0	0	0	N/A	0	0	0	2	1	-2	1	-1	1	0	0	0	0	0	0	0	0	0	1
10095	TCGA	TCGA-06-0124-01	0	treatment criteria unmet	GBM	67	1	M	N/A	N/A	Unspecified Radiation, TMZ Chemo	20.37	0	0	0	0	1	1	0	0	2	1	-2	1	-1	1	0	0	0	0	0	0	0	0	0	1
10096	TCGA	TCGA-06-0125-01	1	-	GBM	63	0	F	60	0	TMZ Chemoradiation, TMZ Chemo	47.5739	0	0	0	N/A	1	1	0	0	2	1	-2	1	-1	1	0	0	0	0	0	0	0	0	N/A	1
10097	TCGA	TCGA-06-0126-01	0	treatment criteria unmet	GBM	86	1	M	60	0	Unspecified Radiation	6.93238	0	0	0	0	N/A	0	0	0	2	1	-2	1	-1	1	0	0	0	0	0	0	0	0	0	1
10098	TCGA	TCGA-06-0127-01	0	treatment criteria unmet	GBM	67	1	M	60	0	Standard Radiation	3.97544	0	0	0	N/A	N/A	N/A	0	0	2	1	-2	1	-1	1	0	0	0	0	0	0	0	0	N/A	1
10101	TCGA	TCGA-06-0130-01	1	-	GBM	54	0	M	80	1	TMZ Chemoradiation, TMZ Chemo	12.9448	0	0	0	1	N/A	0	1	1	1	1	1	0	-2	1	0	0	0	0	-1	1	-1	1	1	0
10102	TCGA	TCGA-06-0132-01	0	treatment criteria unmet	GBM	49	0	M	N/A	N/A	Standard Radiation, TMZ Chemo	25.3311	0	0	0	0	N/A	N/A	0	0	2	1	-1	1	-1	1	0	0	0	0	0	0	0	0	0	1
10103	TCGA	TCGA-06-0133-01	1	-	GBM	64	0	M	N/A	N/A	TMZ Chemoradiation, TMZ Chemo	14.2919	0	0	0	N/A	N/A	0	0	0	2	1	-2	1	-1	1	0	0	0	0	0	0	0	0	N/A	1
10104	TCGA	TCGA-06-0137-01	0	treatment criteria unmet	GBM	63	0	F	N/A	N/A	Standard Radiation, Alkylating Chemo	26.6782	0	0	0	0	N/A	0	0	0	2	1	-2	1	-1	1	0	0	0	0	0	0	0	0	0	1
10105	TCGA	TCGA-06-0138-01	0	treatment criteria unmet	GBM	43	0	M	80	1	Standard Radiation, TMZ Chemo	24.2141	0	0	0	N/A	N/A	N/A	1	1	2	1	0	0	-1	1	2	1	2	1	-1	1	0	0	N/A	0
10106	TCGA	TCGA-06-0139-01	0	treatment criteria unmet	GBM	40	0	M	60	0	Standard Radiation, TMZ Chemo	11.8935	0	0	0	0	N/A	0	0	0	1	1	-1	1	-1	1	0	0	0	0	0	0	0	0	0	1
10108	TCGA	TCGA-06-0141-01	1	-	GBM	62	0	M	80	1	TMZ Chemoradiation, TMZ Chemo	10.2836	0	0	0	0	N/A	0	0	0	1	1	-1	1	-1	1	0	0	0	0	-1	1	0	0	0	1
10110	TCGA	TCGA-06-0143-01	0	treatment criteria unmet	GBM	58	0	M	60	0	Standard Radiation, TMZ Chemo	11.7292	0	0	0	N/A	N/A	0	2	1	2	1	-2	1	-1	1	0	0	0	0	-1	1	0	0	N/A	1
10111	TCGA	TCGA-06-0145-01	0	treatment criteria unmet	GBM	53	0	F	N/A	N/A	Unspecified Radiation	2.3327	0	0	0	0	N/A	1	0	0	2	1	-2	1	-1	1	2	1	0	0	0	0	0	0	0	1
10113	TCGA	TCGA-06-0147-01	0	treatment criteria unmet	GBM	51	0	F	N/A	N/A	Standard Radiation, TMZ Chemo	17.7745	0	0	0	N/A	N/A	1	0	0	1	1	0	0	-1	1	-1	0	-1	0	0	0	-1	1	1	0
10114	TCGA	TCGA-06-0148-01	0	treatment criteria unmet	GBM	76	1	M	N/A	N/A	Standard Radiation	10.0865	0	0	0	N/A	N/A	0	0	0	2	1	-2	1	-2	1	0	0	0	0	0	0	0	0	N/A	1
10118	TCGA	TCGA-06-0152-01	0	treatment criteria unmet	GBM	68	1	M	N/A	N/A	Nonstandard Radiation	12.3206	0	0	0	0	N/A	N/A	-1	0	2	1	0	0	-1	1	2	1	2	1	0	0	-1	1	1	0
10119	TCGA	TCGA-06-0154-01	0	treatment criteria unmet	GBM	54	0	M	100	1	Standard Radiation	13.9305	0	0	0	0	N/A	N/A	0	0	2	1	-2	1	-1	1	0	0	0	0	0	0	0	0	0	1
10120	TCGA	TCGA-06-0155-01	0	treatment criteria unmet	GBM	61	0	M	80	1	Standard Radiation, Alkylating Chemo	10.4479	0	0	0	0	N/A	0	2	1	2	1	-2	1	-1	1	0	0	0	0	0	0	0	0	0	1
10121	TCGA	TCGA-06-0157-01	0	treatment criteria unmet	GBM	63	0	F	40	0	Standard Radiation	3.18693	0	0	0	0	1	N/A	0	0	2	1	0	0	-1	1	2	1	0	0	0	0	0	0	0	0
10122	TCGA	TCGA-06-0158-01	0	treatment criteria unmet	GBM	73	1	M	80	1	Standard Radiation, Alkylating Chemo	10.8093	0	0	0	0	N/A	N/A	0	0	2	1	-2	1	-1	1	0	0	0	0	0	0	0	0	0	1
10128	TCGA	TCGA-06-0166-01	0	treatment criteria unmet	GBM	51	0	M	N/A	N/A	Standard Radiation, Alkylating Chemo	5.84817	0	0	0	0	N/A	N/A	2	1	1	1	-2	1	-1	1	0	0	0	0	-1	1	1	0	0	1
10129	TCGA	TCGA-06-0168-01	1	-	GBM	59	0	F	100	1	TMZ Chemoradiation, TMZ Chemo	19.6472	0	0	0	0	N/A	N/A	0	0	1	1	0	0	-1	1	0	0	0	0	0	0	0	0	0	0
10130	TCGA	TCGA-06-0169-01	1	-	GBM	68	1	M	80	1	TMZ Chemoradiation, TMZ Chemo	3.28549	0	0	0	0	N/A	0	0	0	2	1	-2	1	-1	1	0	0	0	0	0	0	0	0	0	1
10131	TCGA	TCGA-06-0171-01	0	treatment criteria unmet	GBM	65	1	M	100	1	Nonstandard Radiation, TMZ Chemo	13.1091	0	0	0	N/A	1	N/A	2	1	1	1	-2	1	-1	1	0	0	0	0	0	0	0	0	N/A	1
10132	TCGA	TCGA-06-0173-01	0	treatment criteria unmet	GBM	72	1	F	N/A	N/A	Unspecified Radiation	4.46827	0	0	0	0	N/A	N/A	2	1	2	1	-1	1	-1	1	2	1	2	1	0	0	1	0	0	1
10133	TCGA	TCGA-06-0174-01	0	treatment criteria unmet	GBM	54	0	M	80	1	Nonstandard Radiation	3.21978	0	0	0	0	N/A	N/A	2	1	2	1	0	0	-1	1	2	1	2	1	0	0	0	0	0	0
10135	TCGA	TCGA-06-0176-01	0	treatment criteria unmet	GBM	34	0	M	80	1	Standard Radiation, TMZ Chemo	51.3194	1	0	0	N/A	N/A	N/A	0	0	1	1	0	0	0	0	0	0	0	0	0	0	0	0	N/A	0
10140	TCGA	TCGA-06-0184-01	0	treatment criteria unmet	GBM	63	0	M	80	1	Standard Radiation, TMZ Chemo	40.3458	1	0	0	1	N/A	N/A	0	0	2	1	0	0	-1	1	-1	0	-1	0	0	0	-1	1	1	0
10141	TCGA	TCGA-06-0185-01	1	-	GBM	54	0	M	100	1	TMZ Chemoradiation, TMZ Chemo	36.9946	1	0	0	0	N/A	N/A	0	0	2	1	-2	1	-1	1	0	0	0	0	0	0	0	0	0	1
10142	TCGA	TCGA-06-0187-01	0	treatment criteria unmet	GBM	69	1	M	60	0	Standard Radiation, TMZ Chemo	27.2039	0	0	0	N/A	N/A	N/A	0	0	2	1	-2	1	-1	1	0	0	2	1	0	0	-1	1	1	1
10143	TCGA	TCGA-06-0188-01	0	treatment criteria unmet	GBM	71	1	M	100	1	Standard Radiation, TMZ Chemo	28.4523	1	0	0	1	N/A	N/A	0	0	1	1	-2	1	-1	1	1	1	1	1	-1	1	-1	1	1	1
10144	TCGA	TCGA-06-0189-01	0	treatment criteria unmet	GBM	55	0	M	N/A	N/A	Standard Radiation, TMZ Chemo	15.4089	0	0	0	1	N/A	N/A	0	0	2	1	0	0	-1	1	0	0	0	0	0	0	-1	1	1	0
10145	TCGA	TCGA-06-0190-01	0	treatment criteria unmet	GBM	62	0	M	80	1	Standard Radiation, TMZ Chemo	10.415	0	0	0	N/A	1	N/A	0	0	1	1	-2	1	-1	1	-1	0	-1	0	0	0	-1	1	1	1
10146	TCGA	TCGA-06-0192-01	0	treatment criteria unmet	GBM	58	0	M	100	1	Standard Radiation	18.3002	1	0	0	0	N/A	N/A	2	1	1	1	-2	1	-1	1	1	1	1	1	0	0	-2	1	1	1
10148	TCGA	TCGA-06-0195-01	0	treatment criteria unmet	GBM	63	0	M	100	1	Nonstandard Radiation	7.39235	0	0	0	1	N/A	N/A	1	1	1	1	1	0	-1	1	0	0	0	0	1	0	1	0	1	0
10149	TCGA	TCGA-06-0197-01	0	treatment criteria unmet	GBM	65	1	F	N/A	N/A	Unspecified Radiation	5.55248	0	0	0	N/A	N/A	N/A	0	0	1	1	0	0	-1	1	-1	0	-1	0	0	0	-1	1	1	0
10150	TCGA	TCGA-06-0201-01	0	treatment criteria unmet	GBM	51	0	F	N/A	N/A	Unspecified Radiation	0.394259	0	0	0	N/A	N/A	N/A	0	0	1	1	-2	1	-1	1	0	0	0	0	0	0	0	0	N/A	1
10151	TCGA	TCGA-06-0206-01	0	treatment criteria unmet	GBM	40	0	M	N/A	N/A	Unspecified Radiation, Alkylating Chemo	7.65519	0	0	0	N/A	N/A	N/A	0	0	1	1	0	0	-1	1	0	0	0	0	0	0	-1	1	1	0
10152	TCGA	TCGA-06-0208-01	0	treatment criteria unmet	GBM	52	0	F	80	1	Nonstandard Radiation	8.41085	0	0	0	N/A	N/A	N/A	0	0	2	1	-2	1	-1	1	0	0	0	0	0	0	0	0	N/A	1
10153	TCGA	TCGA-06-0209-01	0	treatment criteria unmet	GBM	76	1	M	N/A	N/A	Standard Radiation	7.62234	0	0	0	0	N/A	N/A	0	0	2	1	-1	1	-1	1	2	1	2	1	0	0	0	0	0	1
10154	TCGA	TCGA-06-0210-01	0	treatment criteria unmet	GBM	72	1	F	N/A	N/A	Standard Radiation	7.39235	0	0	0	N/A	1	N/A	2	1	1	1	-2	1	-1	1	0	0	0	0	0	0	0	0	N/A	1
10155	TCGA	TCGA-06-0211-01	0	treatment criteria unmet	GBM	47	0	M	100	1	Standard Radiation, Alkylating Chemo	11.8278	0	0	0	N/A	1	N/A	2	1	2	1	-1	1	-1	1	0	0	0	0	0	0	0	0	N/A	1
10156	TCGA	TCGA-06-0213-01	0	treatment criteria unmet	GBM	55	0	F	N/A	N/A	Unspecified Radiation	0.525678	0	0	0	0	N/A	N/A	0	0	1	1	0	0	-1	1	0	0	0	0	0	0	-2	1	1	0
10157	TCGA	TCGA-06-0214-01	0	treatment criteria unmet	GBM	66	1	M	100	1	Standard Radiation	15.0147	0	0	0	0	1	N/A	2	1	2	1	-2	1	-2	1	1	1	2	1	0	0	0	0	0	1
10158	TCGA	TCGA-06-0216-01	0	treatment criteria unmet	GBM	61	0	F	80	1	Standard Radiation	24.1484	0	0	0	0	N/A	N/A	-1	0	2	1	-2	1	-1	1	1	1	1	1	-1	1	1	0	0	1
10159	TCGA	TCGA-06-0219-01	0	treatment criteria unmet	GBM	67	1	M	N/A	N/A	Unspecified Radiation	0.722808	0	0	0	0	N/A	N/A	0	0	2	1	-2	1	-2	1	2	1	0	0	-1	1	0	0	0	1
10161	TCGA	TCGA-06-0237-01	1	-	GBM	75	1	F	N/A	N/A	TMZ Chemoradiation, TMZ Chemo	13.6348	0	0	0	1	N/A	N/A	0	0	2	1	-1	1	-1	1	-1	0	-1	0	0	0	0	0	1	1
10162	TCGA	TCGA-06-0238-01	1	-	GBM	46	0	M	80	1	TMZ Chemoradiation, TMZ Chemo	13.3062	0	0	0	1	N/A	N/A	0	0	1	1	0	0	-1	1	2	1	0	0	0	0	0	0	1	0
10164	TCGA	TCGA-06-0241-01	0	treatment criteria unmet	GBM	65	1	F	100	1	Standard Radiation	14.949	1	0	0	1	N/A	N/A	2	1	1	1	-2	1	-1	1	0	0	0	0	-1	1	-1	1	1	1
10173	TCGA	TCGA-06-0644-01	0	treatment criteria unmet	GBM	71	1	M	80	1	Standard Radiation, TMZ Chemo	12.3206	1	0	0	1	N/A	N/A	0	0	1	1	-2	1	-1	1	0	0	0	0	-1	1	-1	1	1	1
10174	TCGA	TCGA-06-0645-01	0	treatment criteria unmet	GBM	55	0	F	N/A	N/A	Unspecified Radiation	5.74961	0	0	0	0	N/A	N/A	-1	0	2	1	-1	1	-2	1	0	0	0	0	0	0	0	0	0	1
10175	TCGA	TCGA-06-0646-01	1	-	GBM	60	0	M	80	1	TMZ Chemoradiation, TMZ Chemo	5.74961	0	0	0	0	N/A	N/A	0	0	2	1	-2	1	-2	1	0	0	0	0	-1	1	-2	1	1	1
10176	TCGA	TCGA-06-0648-01	0	treatment criteria unmet	GBM	77	1	M	80	1	Standard Radiation, TMZ Chemo	9.79076	0	0	0	0	N/A	N/A	0	0	1	1	-2	1	-2	1	0	0	2	1	0	0	0	0	0	1
10177	TCGA	TCGA-06-0649-01	0	treatment criteria unmet	GBM	73	1	F	N/A	N/A	Unspecified Radiation	2.10271	0	0	0	0	N/A	N/A	2	1	1	1	-2	1	-1	1	1	1	-1	0	-1	1	0	0	0	1
10178	TCGA	TCGA-06-0650-01	1	-	GBM	39	0	F	N/A	N/A	TMZ Chemoradiation, TMZ Chemo	23.557	0	0	0	0	N/A	0	0	0	2	1	-2	1	-1	1	0	0	0	0	0	0	0	0	0	1
10179	TCGA	TCGA-06-0686-01	0	treatment criteria unmet	GBM	53	0	M	N/A	N/A	Standard Radiation, TMZ Chemo	9.3965	1	0	0	0	1	N/A	0	0	2	1	0	0	-2	1	2	1	2	1	0	0	1	0	0	0
10180	TCGA	TCGA-06-0743-01	0	treatment criteria unmet	GBM	69	1	M	100	1	Standard Radiation	22.3085	1	0	0	1	N/A	N/A	2	1	2	1	-2	1	-2	1	1	1	1	1	-1	1	1	0	1	1
10181	TCGA	TCGA-06-0744-01	0	treatment criteria unmet	GBM	66	1	M	80	1	Standard Radiation, TMZ Chemo	19.5487	1	0	0	1	1	N/A	-1	0	2	1	-1	1	-1	1	0	0	0	0	0	0	-1	1	1	1
10182	TCGA	TCGA-06-0745-01	0	treatment criteria unmet	GBM	59	0	M	80	1	Standard Radiation	7.85232	0	0	0	0	1	N/A	0	0	2	1	-2	1	-1	1	0	0	0	0	-1	1	0	0	0	1
10183	TCGA	TCGA-06-0747-01	0	treatment criteria unmet	GBM	53	0	M	80	1	Standard Radiation	2.6941	0	0	0	0	N/A	N/A	0	0	2	1	-2	1	-1	1	0	0	0	0	0	0	0	0	0	1
10184	TCGA	TCGA-06-0749-01	0	treatment criteria unmet	GBM	50	0	M	N/A	N/A	Nonstandard Radiation	2.6941	0	0	0	0	N/A	N/A	0	0	1	1	-2	1	-1	1	0	0	0	0	-1	1	0	0	0	1
10185	TCGA	TCGA-06-0750-01	0	treatment criteria unmet	GBM	43	0	M	80	1	Unspecified Radiation	0.919937	0	0	0	0	N/A	N/A	0	0	2	1	-2	1	-1	1	0	0	0	0	-1	1	0	0	0	1
10186	TCGA	TCGA-06-0875-01	0	treatment criteria unmet	GBM	61	0	F	80	1	Standard Radiation, TMZ Chemo	9.16652	1	0	0	1	N/A	0	1	1	1	1	-1	1	-1	1	2	1	-1	0	-1	1	-1	1	1	1
10187	TCGA	TCGA-06-0876-01	0	treatment criteria unmet	GBM	72	1	F	80	1	Standard Radiation, TMZ Chemo	8.90368	1	0	0	1	N/A	1	0	0	2	1	-2	1	-1	1	0	0	0	0	-1	1	0	0	1	1
10188	TCGA	TCGA-06-0877-01	0	treatment criteria unmet	GBM	78	1	M	N/A	N/A	Nonstandard Radiation	6.7024	1	0	0	0	1	1	0	0	2	1	-2	1	-1	1	1	1	1	1	0	0	0	0	0	1
10189	TCGA	TCGA-06-0878-01	1	-	GBM	74	1	M	80	1	TMZ Chemoradiation, TMZ Chemo	7.16237	1	0	0	0	N/A	0	0	0	2	1	-2	1	-1	1	0	0	0	0	-1	1	0	0	0	1
10190	TCGA	TCGA-06-0879-01	0	treatment criteria unmet	GBM	52	0	M	80	1	Standard Radiation, TMZ Chemo	22.9656	1	0	0	0	N/A	1	1	1	1	1	-2	1	-1	1	0	0	0	0	0	0	0	0	0	1
10191	TCGA	TCGA-06-0881-01	0	treatment criteria unmet	GBM	50	0	M	80	1	Standard Radiation, TMZ Chemo	5.84817	1	0	0	0	N/A	0	0	0	2	1	0	0	-1	1	0	0	0	0	0	0	0	0	0	0
10192	TCGA	TCGA-06-0882-01	1	-	GBM	30	0	M	60	0	TMZ Chemoradiation, TMZ Chemo	5.42106	1	0	0	0	N/A	0	0	0	1	1	-2	1	-1	1	0	0	0	0	0	0	0	0	0	1
10193	TCGA	TCGA-06-0939-01	1	-	GBM	79	1	F	80	1	TMZ Chemoradiation, TMZ Chemo	20.9286	1	0	0	0	N/A	0	0	0	1	1	0	0	-1	1	0	0	2	1	0	0	0	0	0	0
10194	TCGA	TCGA-06-1084-01	0	treatment criteria unmet	GBM	54	0	M	80	1	Standard Radiation, TMZ Chemo	7.42521	1	0	0	N/A	N/A	1	0	0	1	1	-1	1	-1	1	0	0	0	0	-1	1	0	0	N/A	1
10196	TCGA	TCGA-06-1087-01	1	-	GBM	75	1	M	60	0	TMZ Chemoradiation, TMZ Chemo	4.04115	0	0	0	N/A	N/A	0	-1	0	2	1	-1	1	-1	1	1	1	1	1	1	0	-1	1	1	1
10197	TCGA	TCGA-06-1800-01	0	treatment criteria unmet	GBM	61	0	M	60	0	Standard Radiation, TMZ Chemo	26.7767	0	0	0	N/A	N/A	1	-1	0	1	1	-1	1	-1	1	0	0	0	0	0	0	0	0	N/A	1
10198	TCGA	TCGA-06-1801-01	0	treatment criteria unmet	GBM	56	0	F	80	1	Standard Radiation, TMZ Chemo	8.64084	1	0	0	N/A	N/A	0	0	0	1	1	-2	1	-1	1	0	0	0	0	0	0	1	0	N/A	1
10200	TCGA	TCGA-06-1804-01	0	treatment criteria unmet	GBM	81	1	F	N/A	N/A	Unspecified Therapy	13.6019	0	0	0	0	N/A	1	0	0	1	1	-1	1	-1	1	0	0	0	0	0	0	0	0	0	1
10203	TCGA	TCGA-06-2557-01	0	treatment criteria unmet	GBM	76	1	M	40	0	Unspecified Radiation	1.08421	0	0	0	0	1	0	-1	0	2	1	-1	1	-1	1	0	0	0	0	0	0	-1	1	1	1
10204	TCGA	TCGA-06-2558-01	0	treatment criteria unmet	GBM	75	1	F	60	0	Standard Radiation	12.4849	0	0	0	1	N/A	0	0	0	2	1	0	0	-1	1	2	1	0	0	0	0	-1	1	1	0
10205	TCGA	TCGA-06-2559-01	1	-	GBM	83	1	M	60	0	TMZ Chemoradiation, TMZ Chemo	4.92823	0	0	0	1	N/A	1	2	1	1	1	0	0	-1	1	2	1	0	0	0	0	0	0	1	0
10206	TCGA	TCGA-06-2561-01	1	-	GBM	53	0	F	80	1	TMZ Chemoradiation, TMZ Chemo	9.26508	1	0	0	0	N/A	0	0	0	1	1	-2	1	-1	1	1	1	1	1	-1	1	-1	1	1	1
10207	TCGA	TCGA-06-2562-01	0	treatment criteria unmet	GBM	81	1	M	80	1	Nonstandard Radiation, TMZ Chemo	2.82552	1	0	0	0	N/A	0	0	0	1	1	-2	1	-1	1	0	0	0	0	0	0	0	0	0	1
10208	TCGA	TCGA-06-2563-01	1	-	GBM	72	1	F	80	1	TMZ Chemoradiation, TMZ Chemo	8.50942	1	0	0	1	N/A	1	0	0	2	1	-2	1	0	0	0	0	0	0	0	0	0	0	1	0
10209	TCGA	TCGA-06-2564-01	0	treatment criteria unmet	GBM	50	0	M	100	1	Nonstandard Radiation, TMZ Chemo	5.94674	1	0	0	0	N/A	0	0	0	2	1	-1	1	-1	1	0	0	0	0	0	0	0	0	0	1
10210	TCGA	TCGA-06-2565-01	1	-	GBM	59	0	M	100	1	TMZ Chemoradiation, TMZ Chemo	6.80096	1	0	0	0	N/A	1	0	0	2	1	-2	1	-1	1	0	0	0	0	0	0	0	0	0	1
10211	TCGA	TCGA-06-2566-01	1	-	GBM	23	0	F	80	1	TMZ Chemoradiation, TMZ Chemo	5.97959	0	0	0	N/A	N/A	0	0	0	0	0	-2	1	-1	1	0	0	0	0	0	0	0	0	N/A	0
10212	TCGA	TCGA-06-2567-01	0	treatment criteria unmet	GBM	65	1	M	80	1	Nonstandard Radiation, TMZ Chemo	4.3697	0	0	0	1	N/A	1	0	0	1	1	-1	1	-1	1	0	0	0	0	0	0	0	0	1	1
10213	TCGA	TCGA-06-2569-01	0	treatment criteria unmet	GBM	24	0	F	80	1	Unspecified Radiation	0.427114	1	0	0	1	N/A	0	-1	0	0	0	-1	1	0	0	1	1	1	1	1	0	-1	1	1	0
10215	TCGA	TCGA-06-5408-01	0	treatment criteria unmet	GBM	54	0	F	80	1	Standard Radiation, TMZ Chemo	11.7292	0	0	0	1	N/A	0	2	1	2	1	-2	1	-1	1	0	0	0	0	-1	1	-1	1	1	1
10216	TCGA	TCGA-06-5410-01	0	treatment criteria unmet	GBM	72	1	F	60	0	Unspecified Radiation	3.54833	0	0	0	0	N/A	1	0	0	1	1	-1	1	-1	1	0	0	0	0	0	0	0	0	0	1
10217	TCGA	TCGA-06-5411-01	0	treatment criteria unmet	GBM	51	0	M	80	1	Standard Radiation, TMZ Chemo	8.34514	0	0	0	0	1	0	0	0	1	1	-2	1	-1	1	0	0	0	0	-1	1	0	0	0	1
10218	TCGA	TCGA-06-5412-01	0	treatment criteria unmet	GBM	78	1	F	80	1	Standard Radiation, TMZ Chemo	4.53398	0	0	0	0	N/A	1	0	0	1	1	-1	1	-1	1	0	0	0	0	0	0	0	0	0	1
10219	TCGA	TCGA-06-5413-01	0	treatment criteria unmet	GBM	67	1	M	60	0	Standard Radiation, TMZ Chemo	8.80511	1	0	0	0	N/A	0	0	0	2	1	-2	1	-1	1	0	0	0	0	0	0	0	0	0	1
10220	TCGA	TCGA-06-5414-01	1	-	GBM	61	0	M	80	1	TMZ Chemoradiation, TMZ Chemo	8.96939	1	0	0	0	N/A	0	0	0	2	1	-2	1	-1	1	0	0	0	0	0	0	0	0	0	1
10221	TCGA	TCGA-06-5415-01	1	-	GBM	60	0	M	100	1	TMZ Chemoradiation, TMZ Chemo	8.54227	1	0	0	0	1	0	0	0	2	1	-2	1	-1	1	1	1	1	1	0	0	0	0	0	1
10223	TCGA	TCGA-06-5418-01	0	treatment criteria unmet	GBM	75	1	F	60	0	Unspecified Radiation	2.72696	0	0	0	0	N/A	0	0	0	1	1	-2	1	-1	1	0	0	0	0	0	0	0	0	0	1
10224	TCGA	TCGA-06-5856-01	0	treatment criteria unmet	GBM	58	0	M	N/A	N/A	Unspecified Radiation	3.74546	0	0	0	0	N/A	0	2	1	2	1	-1	1	-1	1	2	1	2	1	-1	1	0	0	0	1
10225	TCGA	TCGA-06-5858-01	1	-	GBM	45	0	F	100	1	TMZ Chemoradiation, TMZ Chemo	6.14387	1	0	0	1	N/A	0	0	0	1	1	0	0	0	0	0	0	0	0	0	0	0	0	1	0
10226	TCGA	TCGA-06-5859-01	1	-	GBM	63	0	M	40	0	TMZ Chemoradiation, TMZ Chemo	4.56683	1	0	0	0	N/A	0	0	0	1	1	-2	1	-1	1	2	1	0	0	0	0	0	0	0	1
10227	TCGA	TCGA-06-6388-01	1	-	GBM	64	0	F	80	1	TMZ Chemoradiation, TMZ Chemo	5.22393	0	0	0	0	N/A	0	0	0	1	1	-2	1	-1	1	0	0	0	0	-1	1	0	0	0	1
10229	TCGA	TCGA-06-6390-01	1	-	GBM	58	0	M	80	1	TMZ Chemoradiation, TMZ Chemo	5.3882	0	0	0	0	N/A	0	0	0	1	1	0	0	-1	1	2	1	2	1	-1	1	0	0	0	0
10230	TCGA	TCGA-06-6391-01	0	treatment criteria unmet	GBM	44	0	F	N/A	N/A	Unspecified Radiation	1.47847	0	0	0	0	N/A	0	0	0	2	1	-2	1	0	0	2	1	2	1	0	0	0	0	0	0
10233	TCGA	TCGA-06-6695-01	1	-	GBM	64	0	M	40	0	TMZ Chemoradiation, TMZ Chemo	8.31229	1	0	0	0	N/A	1	2	1	1	1	-1	1	-1	1	2	1	2	1	0	0	0	0	0	1
10235	TCGA	TCGA-06-6698-01	0	treatment criteria unmet	GBM	53	0	F	N/A	N/A	Nonstandard Radiation, TMZ Chemo	4.76396	1	0	0	1	N/A	0	0	0	1	1	0	0	-1	1	0	0	0	0	0	0	0	0	1	0
10237	TCGA	TCGA-06-6700-01	1	-	GBM	76	1	M	100	1	TMZ Chemoradiation, TMZ Chemo	4.76396	1	0	0	0	N/A	1	0	0	2	1	-2	1	-1	1	0	0	1	1	0	0	1	0	0	1
10245	TCGA	TCGA-08-0244-01	1	-	GBM	62	0	M	80	1	TMZ Chemoradiation, TMZ Chemo	22.6699	0	0	0	N/A	N/A	N/A	0	0	2	1	-1	1	-1	1	0	0	0	0	0	0	0	0	N/A	1
10246	TCGA	TCGA-08-0245-01	0	treatment criteria unmet	GBM	31	0	F	80	1	Standard Radiation, TMZ Chemo	37.816	0	0	0	N/A	N/A	N/A	2	1	1	1	0	0	-1	1	2	1	-1	0	-1	1	-1	1	1	0
10247	TCGA	TCGA-08-0246-01	1	-	GBM	57	0	F	80	1	TMZ Chemoradiation, TMZ Chemo	4.17257	0	0	0	N/A	N/A	N/A	1	1	2	1	-2	1	-1	1	1	1	1	1	1	0	0	0	N/A	1
10249	TCGA	TCGA-08-0345-01	0	treatment criteria unmet	GBM	71	1	F	60	0	Nonstandard Radiation	1.74131	0	0	0	N/A	N/A	N/A	0	0	1	1	-2	1	-1	1	0	0	0	0	0	0	0	0	N/A	1
10250	TCGA	TCGA-08-0346-01	0	treatment criteria unmet	GBM	69	1	M	80	1	Standard Radiation	8.41085	0	0	0	N/A	N/A	N/A	0	0	1	1	-2	1	-1	1	0	0	0	0	0	0	0	0	N/A	1
10251	TCGA	TCGA-08-0347-01	0	treatment criteria unmet	GBM	50	0	M	100	1	Standard Radiation, Alkylating Chemo	25.6925	0	0	0	N/A	N/A	N/A	2	1	1	1	-2	1	-2	1	0	0	0	0	-1	1	0	0	N/A	1
10252	TCGA	TCGA-08-0348-01	1	-	GBM	63	0	M	80	1	TMZ Chemoradiation, TMZ Chemo	12.1563	0	0	0	N/A	N/A	N/A	0	0	1	1	-1	1	-1	1	0	0	0	0	0	0	0	0	N/A	1
10253	TCGA	TCGA-08-0349-01	1	-	GBM	46	0	M	N/A	N/A	TMZ Chemoradiation, TMZ Chemo	9.79076	0	0	0	N/A	N/A	N/A	0	0	2	1	0	0	-1	1	-1	0	-1	0	0	0	0	0	N/A	0
10254	TCGA	TCGA-08-0350-01	0	treatment criteria unmet	GBM	32	0	M	80	1	Standard Radiation, TMZ Chemo	29.208	0	0	0	N/A	N/A	N/A	0	0	0	0	0	0	0	0	0	0	0	0	0	0	0	0	N/A	0
10255	TCGA	TCGA-08-0351-01	0	treatment criteria unmet	GBM	40	0	M	80	1	Standard Radiation, TMZ Chemo	65.2827	0	0	0	N/A	N/A	N/A	0	0	0	0	0	0	0	0	0	0	0	0	0	0	0	0	N/A	0
10256	TCGA	TCGA-08-0352-01	0	treatment criteria unmet	GBM	79	1	M	N/A	N/A	Unspecified Radiation	1.28134	0	0	0	N/A	N/A	N/A	0	0	2	1	-1	1	-1	1	1	1	0	0	0	0	0	0	N/A	1
10257	TCGA	TCGA-08-0353-01	1	-	GBM	58	0	M	80	1	TMZ Chemoradiation, TMZ Chemo	8.41085	0	0	0	N/A	N/A	N/A	1	1	2	1	-2	1	-1	1	0	0	0	0	0	0	-1	1	1	1
10258	TCGA	TCGA-08-0354-01	0	treatment criteria unmet	GBM	52	0	F	60	0	Standard Radiation, TMZ Chemo	17.9388	0	0	0	N/A	N/A	N/A	0	0	2	1	-2	1	-1	1	0	0	0	0	0	0	0	0	N/A	1
10259	TCGA	TCGA-08-0355-01	1	-	GBM	30	0	F	100	1	TMZ Chemoradiation, TMZ Chemo	24.5426	0	0	0	N/A	N/A	N/A	0	0	2	1	-2	1	-1	1	0	0	0	0	0	0	0	0	N/A	1
10260	TCGA	TCGA-08-0356-01	1	-	GBM	59	0	F	80	1	TMZ Chemoradiation, TMZ Chemo	31.0807	0	0	0	N/A	N/A	N/A	0	0	2	1	-1	1	-1	1	0	0	0	0	0	0	0	0	N/A	1
10261	TCGA	TCGA-08-0357-01	1	-	GBM	49	0	M	80	1	TMZ Chemoradiation, TMZ Chemo	37.5532	0	0	0	N/A	N/A	N/A	0	0	2	1	-2	1	-1	1	0	0	0	0	0	0	0	0	N/A	1
10262	TCGA	TCGA-08-0358-01	1	-	GBM	50	0	M	80	1	TMZ Chemoradiation, TMZ Chemo	22.2756	0	0	0	N/A	N/A	N/A	0	0	2	1	-2	1	-1	1	0	0	0	0	0	0	0	0	N/A	1
10263	TCGA	TCGA-08-0359-01	0	treatment criteria unmet	GBM	59	0	F	N/A	N/A	Nonstandard Radiation	3.38405	0	0	0	N/A	N/A	N/A	0	0	1	1	-2	1	-1	1	0	0	0	0	0	0	0	0	N/A	1
10264	TCGA	TCGA-08-0375-01	0	treatment criteria unmet	GBM	51	0	F	100	1	Standard Radiation	12.222	0	0	0	N/A	N/A	N/A	0	0	2	1	-1	1	-1	1	0	0	0	0	0	0	0	0	N/A	1
10265	TCGA	TCGA-08-0380-01	0	treatment criteria unmet	GBM	74	1	F	80	1	Standard Radiation, TMZ Chemo	14.9161	0	0	0	N/A	N/A	N/A	0	0	1	1	0	0	-1	1	2	1	0	0	-1	1	0	0	N/A	0
10266	TCGA	TCGA-08-0386-01	1	-	GBM	74	1	M	80	1	TMZ Chemoradiation, TMZ Chemo	18.0045	0	0	0	0	N/A	N/A	-1	0	2	1	1	0	-1	1	-1	0	-1	0	1	0	-1	1	1	0
10267	TCGA	TCGA-08-0389-01	0	treatment criteria unmet	GBM	59	0	M	80	1	Nonstandard Radiation, TMZ Chemo	15.3432	0	0	0	N/A	N/A	N/A	0	0	1	1	0	0	-1	1	0	0	0	0	0	0	0	0	N/A	0
10268	TCGA	TCGA-08-0390-01	1	-	GBM	69	1	M	60	0	TMZ Chemoradiation, TMZ Chemo	13.9633	0	0	0	N/A	N/A	N/A	0	0	2	1	-2	1	-1	1	0	0	0	0	-1	1	-1	1	1	1
10269	TCGA	TCGA-08-0392-01	0	treatment criteria unmet	GBM	60	0	M	N/A	N/A	Unspecified Radiation	0.722808	0	0	0	N/A	N/A	N/A	0	0	1	1	-2	1	-1	1	0	0	0	0	-1	1	0	0	N/A	1
10284	TCGA	TCGA-12-0616-01	1	-	GBM	36	0	F	100	1	TMZ Chemoradiation, TMZ Chemo	14.719	0	0	0	0	N/A	N/A	2	1	2	1	0	0	-1	1	2	1	2	1	-1	1	0	0	0	0
10285	TCGA	TCGA-12-0618-01	1	-	GBM	49	0	M	60	0	TMZ Chemoradiation, TMZ Chemo	12.9777	0	0	0	1	N/A	N/A	0	0	1	1	0	0	-1	1	2	1	0	0	0	0	0	0	1	0
10286	TCGA	TCGA-12-0619-01	1	-	GBM	60	0	M	80	1	TMZ Chemoradiation, TMZ Chemo	34.8919	0	0	0	1	N/A	N/A	-1	0	2	1	0	0	-1	1	-1	0	-1	0	1	0	-1	1	1	0
10287	TCGA	TCGA-12-0620-01	1	-	GBM	57	0	M	100	1	TMZ Chemoradiation, TMZ Chemo	10.4479	0	0	0	N/A	N/A	N/A	0	0	1	1	-2	1	-1	1	1	1	0	0	0	0	0	0	N/A	1
10289	TCGA	TCGA-12-0656-01	0	treatment criteria unmet	GBM	48	0	F	80	1	Standard Radiation, TMZ Chemo	94.7207	0	0	0	N/A	N/A	N/A	0	0	1	1	-2	1	-1	1	0	0	0	0	0	0	0	0	N/A	1
10290	TCGA	TCGA-12-0657-01	0	treatment criteria unmet	GBM	69	1	M	N/A	N/A	Unspecified Radiation	0.0985647	0	0	0	N/A	N/A	N/A	0	0	2	1	-2	1	-1	1	2	1	0	0	0	0	0	0	N/A	1
10292	TCGA	TCGA-12-0670-01	0	treatment criteria unmet	GBM	60	0	M	100	1	Standard Radiation, TMZ Chemo	25.9554	0	0	0	N/A	N/A	1	0	0	2	1	-2	1	-1	1	2	1	2	1	0	0	0	0	N/A	1
10293	TCGA	TCGA-12-0688-01	0	treatment criteria unmet	GBM	74	1	M	100	1	Standard Radiation, TMZ Chemo	26.6453	0	0	0	0	N/A	N/A	0	0	2	1	-2	1	-1	1	0	0	0	0	0	0	0	0	0	1
10295	TCGA	TCGA-12-0692-01	0	treatment criteria unmet	GBM	75	1	F	60	0	TMZ Chemo	3.64689	0	0	0	0	N/A	N/A	2	1	1	1	-2	1	-2	1	0	0	0	0	-1	1	0	0	0	1
10297	TCGA	TCGA-12-0707-01	0	treatment criteria unmet	GBM	55	0	M	N/A	N/A	Unspecified Therapy	28.3866	0	0	0	N/A	N/A	N/A	0	0	2	1	-2	1	-1	1	0	0	0	0	0	0	0	0	N/A	1
10300	TCGA	TCGA-12-0773-01	0	treatment criteria unmet	GBM	24	0	M	100	1	Standard Radiation, TMZ Chemo	43.2042	0	0	0	N/A	N/A	N/A	0	0	1	1	0	0	0	0	0	0	0	0	0	0	0	0	N/A	0
10301	TCGA	TCGA-12-0775-01	1	-	GBM	75	1	F	60	0	TMZ Chemoradiation, TMZ Chemo	7.62234	0	0	0	N/A	N/A	N/A	0	0	1	1	-2	1	-2	1	0	0	0	0	-1	1	0	0	N/A	1
10303	TCGA	TCGA-12-0778-01	1	-	GBM	53	0	M	80	1	TMZ Chemoradiation, TMZ Chemo	14.9161	0	0	0	N/A	N/A	N/A	0	0	2	1	-2	1	-1	1	1	1	1	1	0	0	0	0	N/A	1
10307	TCGA	TCGA-12-0820-01	0	treatment criteria unmet	GBM	40	0	M	100	1	Standard Radiation, TMZ Chemo	18.4645	0	0	0	N/A	N/A	0	0	0	1	1	0	0	-2	1	2	1	0	0	0	0	0	0	N/A	0
10308	TCGA	TCGA-12-0821-01	0	treatment criteria unmet	GBM	62	0	M	60	0	Standard Radiation, Alkylating Chemo	10.6121	0	0	0	0	N/A	0	0	0	2	1	-2	1	-2	1	0	0	0	0	-1	1	1	0	0	1
10309	TCGA	TCGA-12-0822-01	0	treatment criteria unmet	GBM	46	0	M	80	1	Standard Radiation, TMZ Chemo	23.4913	0	0	0	N/A	N/A	1	0	0	1	1	-2	1	-2	1	0	0	0	0	0	0	0	0	N/A	1
10310	TCGA	TCGA-12-0826-01	0	treatment criteria unmet	GBM	38	0	F	N/A	N/A	Unspecified Therapy	27.7624	0	0	0	N/A	N/A	0	0	0	1	1	-1	1	-1	1	2	1	2	1	0	0	-1	1	1	1
10312	TCGA	TCGA-12-0828-01	0	treatment criteria unmet	GBM	57	0	M	60	0	Standard Radiation, TMZ Chemo	8.93653	0	0	0	N/A	N/A	0	2	1	2	1	-2	1	-1	1	0	0	0	0	0	0	0	0	N/A	1
10313	TCGA	TCGA-12-0829-01	1	-	GBM	75	1	M	80	1	TMZ Chemoradiation, TMZ Chemo	20.5672	0	0	0	N/A	N/A	1	0	0	2	1	-2	1	-1	1	0	0	0	0	0	0	0	0	N/A	1
10314	TCGA	TCGA-12-1088-01	0	treatment criteria unmet	GBM	53	0	F	80	1	Standard Radiation, Alkylating Chemo	127.51	0	0	0	N/A	N/A	0	0	0	1	1	-1	1	-2	1	-1	0	-1	0	-1	1	0	0	N/A	1
10315	TCGA	TCGA-12-1089-01	0	treatment criteria unmet	GBM	64	0	M	N/A	N/A	Standard Radiation, Alkylating Chemo	5.81532	0	0	0	N/A	N/A	0	0	0	2	1	-2	1	-1	1	2	1	0	0	-1	1	0	0	N/A	1
10318	TCGA	TCGA-12-1092-01	1	-	GBM	58	0	M	80	1	TMZ Chemoradiation, TMZ Chemo	21.7171	0	0	0	N/A	N/A	1	0	0	1	1	-1	1	-1	1	0	0	0	0	-1	1	0	0	N/A	1
10319	TCGA	TCGA-12-1093-01	1	-	GBM	66	1	F	80	1	TMZ Chemoradiation, TMZ Chemo	15.9675	0	0	0	N/A	N/A	0	0	0	1	1	-1	1	-1	1	0	0	0	0	-1	1	0	0	N/A	1
10326	TCGA	TCGA-12-1598-01	1	-	GBM	75	1	F	N/A	N/A	TMZ Chemoradiation, TMZ Chemo	15.6389	0	0	0	N/A	N/A	1	-1	0	2	1	0	0	-1	1	1	1	0	0	-1	1	-1	1	1	0
10327	TCGA	TCGA-12-1599-01	1	-	GBM	47	0	F	80	1	TMZ Chemoradiation, TMZ Chemo	25.6597	0	0	0	N/A	N/A	1	0	0	1	1	-2	1	-1	1	0	0	0	0	0	0	0	0	N/A	1
10328	TCGA	TCGA-12-1600-01	1	-	GBM	86	1	M	80	1	TMZ Chemoradiation, TMZ Chemo	14.719	0	0	0	N/A	N/A	0	0	0	2	1	0	0	-1	1	-1	0	-1	0	0	0	1	0	N/A	0
10329	TCGA	TCGA-12-1602-01	1	-	GBM	58	0	M	60	0	TMZ Chemoradiation, TMZ Chemo	6.76811	0	0	0	N/A	N/A	1	0	0	1	1	-1	1	-1	1	2	1	2	1	-1	1	1	0	N/A	1
10330	TCGA	TCGA-12-3644-01	1	-	GBM	47	0	F	60	0	TMZ Chemoradiation, TMZ Chemo	59.7302	0	0	0	N/A	N/A	1	-1	0	1	1	0	0	-1	1	0	0	0	0	0	0	0	0	N/A	0
10331	TCGA	TCGA-12-3646-01	1	-	GBM	59	0	F	80	1	TMZ Chemoradiation, TMZ Chemo	43.9927	0	0	0	N/A	N/A	1	2	1	1	1	1	0	-1	1	-1	0	-1	0	1	0	-2	1	1	0
10332	TCGA	TCGA-12-3648-01	1	-	GBM	61	0	F	80	1	TMZ Chemoradiation, TMZ Chemo	26.9082	0	0	0	N/A	N/A	1	0	0	2	1	-2	1	-1	1	0	0	0	0	0	0	0	0	N/A	1
10333	TCGA	TCGA-12-3649-01	0	treatment criteria unmet	GBM	76	1	M	80	1	TMZ Chemo	15.2118	0	0	0	0	N/A	0	0	0	2	1	-2	1	-1	1	0	0	0	0	0	0	0	0	0	1
10334	TCGA	TCGA-12-3650-01	1	-	GBM	46	0	M	80	1	TMZ Chemoradiation, TMZ Chemo	10.9407	0	0	0	0	N/A	0	0	0	2	1	-2	1	-2	1	0	0	0	0	0	0	0	0	0	1
10335	TCGA	TCGA-12-3651-01	1	-	GBM	77	1	M	80	1	TMZ Chemoradiation, TMZ Chemo	12.682	0	0	0	N/A	N/A	1	0	0	1	1	-2	1	-1	1	0	0	0	0	-1	1	0	0	N/A	1
10336	TCGA	TCGA-12-3652-01	1	-	GBM	60	0	M	80	1	TMZ Chemoradiation, TMZ Chemo	34.8919	0	0	0	0	N/A	0	0	0	2	1	-2	1	-1	1	0	0	0	0	0	0	0	0	0	1
10337	TCGA	TCGA-12-3653-01	1	-	GBM	34	0	F	80	1	TMZ Chemoradiation, TMZ Chemo	14.5219	0	0	0	0	N/A	0	-1	0	2	1	-2	1	-1	1	1	1	1	1	1	0	-1	1	1	1
10338	TCGA	TCGA-12-5295-01	1	-	GBM	60	0	F	N/A	N/A	TMZ Chemoradiation, TMZ Chemo	14.9161	0	0	0	0	N/A	1	0	0	2	1	-2	1	-1	1	0	0	0	0	-1	1	0	0	0	1
10339	TCGA	TCGA-12-5299-01	1	-	GBM	56	0	F	80	1	TMZ Chemoradiation, TMZ Chemo	3.21978	0	0	0	0	N/A	0	0	0	1	1	-2	1	-1	1	0	0	0	0	0	0	0	0	0	1
10340	TCGA	TCGA-12-5301-01	1	-	GBM	59	0	M	80	1	TMZ Chemoradiation, TMZ Chemo	2.037	0	0	0	0	N/A	1	0	0	1	1	-2	1	-1	1	0	0	0	0	0	0	0	0	0	1
10342	TCGA	TCGA-14-0740-01	0	treatment criteria unmet	GBM	70	1	M	60	0	Standard Radiation	11.9592	0	0	0	1	N/A	1	2	1	0	0	-1	1	-1	1	-1	0	-1	0	0	0	0	0	1	0
10343	TCGA	TCGA-14-0781-01	0	treatment criteria unmet	GBM	49	0	M	N/A	N/A	Unspecified Radiation	0.952792	0	0	0	0	N/A	0	0	0	1	1	-1	1	-1	1	0	0	0	0	0	0	0	0	0	1
10345	TCGA	TCGA-14-0786-01	0	treatment criteria unmet	GBM	50	0	F	80	1	Standard Radiation, TMZ Chemo	23.0313	0	0	0	0	N/A	1	0	0	2	1	-2	1	-1	1	0	0	0	0	0	0	0	0	0	1
10346	TCGA	TCGA-14-0787-01	0	treatment criteria unmet	GBM	69	1	M	60	0	Unspecified Radiation	2.23413	0	0	0	0	N/A	1	0	0	2	1	-2	1	-1	1	0	0	0	0	0	0	0	0	0	1
10347	TCGA	TCGA-14-0789-01	1	-	GBM	54	0	M	40	0	TMZ Chemoradiation, TMZ Chemo	11.2364	0	0	0	0	N/A	1	0	0	2	1	-2	1	-1	1	0	0	0	0	0	0	0	0	0	1
10348	TCGA	TCGA-14-0790-01	1	-	GBM	64	0	F	60	0	TMZ Chemoradiation, TMZ Chemo	13.7662	0	0	0	0	N/A	1	0	0	2	1	-2	1	-2	1	1	1	1	1	0	0	0	0	0	1
10349	TCGA	TCGA-14-0812-01	0	treatment criteria unmet	GBM	65	1	M	40	0	Alkylating Chemo	3.25264	0	0	0	N/A	N/A	1	2	1	2	1	1	0	-1	1	0	0	0	0	0	0	0	0	N/A	0
10350	TCGA	TCGA-14-0813-01	0	treatment criteria unmet	GBM	78	1	M	60	0	Unspecified Radiation	1.34705	0	0	0	1	N/A	1	0	0	1	1	-2	1	-1	1	-1	0	-1	0	-1	1	1	0	1	1
10351	TCGA	TCGA-14-0817-01	0	treatment criteria unmet	GBM	69	1	F	60	0	Unspecified Radiation	5.3882	0	0	0	1	N/A	0	2	1	2	1	-2	1	-1	1	-1	0	-1	0	-1	1	0	0	1	1
10353	TCGA	TCGA-14-0865-01	1	-	GBM	67	1	M	60	0	TMZ Chemoradiation, TMZ Chemo	16.4932	0	0	0	N/A	N/A	1	2	1	0	0	-2	1	-2	1	0	0	0	0	-1	1	1	0	N/A	0
10355	TCGA	TCGA-14-0867-01	0	treatment criteria unmet	GBM	67	1	M	60	0	Unspecified Radiation	2.037	0	0	0	N/A	N/A	1	-1	0	1	1	1	0	-1	1	-1	0	-1	0	1	0	0	0	N/A	0
10356	TCGA	TCGA-14-0871-01	0	treatment criteria unmet	GBM	74	1	F	60	0	Standard Radiation	28.9123	0	0	0	1	N/A	0	0	0	1	1	-1	1	-1	1	-1	0	-1	0	0	0	-1	1	1	1
10357	TCGA	TCGA-14-1034-01	0	treatment criteria unmet	GBM	60	0	F	60	0	Standard Radiation, Alkylating Chemo	15.9346	0	0	0	N/A	1	1	0	0	1	1	0	0	-1	1	0	0	0	0	0	0	-1	1	1	0
10358	TCGA	TCGA-14-1037-01	0	treatment criteria unmet	GBM	66	1	F	60	0	Standard Radiation, TMZ Chemo	19.2858	0	0	0	N/A	N/A	0	0	0	2	1	-2	1	-1	1	0	0	0	0	0	0	0	0	N/A	1
10359	TCGA	TCGA-14-1043-01	0	treatment criteria unmet	GBM	61	0	M	40	0	Nonstandard Radiation	0.788518	0	0	0	0	N/A	0	0	0	2	1	-2	1	-1	1	0	0	0	0	0	0	0	0	0	1
10360	TCGA	TCGA-14-1395-01	0	treatment criteria unmet	GBM	52	0	M	80	1	Alkylating Chemo	1.37991	0	0	0	0	N/A	0	0	0	2	1	-1	1	-1	1	0	0	0	0	0	0	0	0	0	1
10361	TCGA	TCGA-14-1396-01	0	treatment criteria unmet	GBM	78	1	F	60	0	Unspecified Radiation	1.11707	0	0	0	N/A	N/A	1	0	0	1	1	-2	1	0	0	1	1	1	1	0	0	-1	1	1	0
10364	TCGA	TCGA-14-1450-01	1	-	GBM	57	0	F	80	1	TMZ Chemoradiation, TMZ Chemo	58.7446	1	0	0	0	N/A	1	0	0	1	1	0	0	-2	1	2	1	2	1	0	0	0	0	0	0
10365	TCGA	TCGA-14-1451-01	1	-	GBM	39	0	M	80	1	TMZ Chemoradiation, TMZ Chemo	23.097	0	0	0	N/A	N/A	0	0	0	1	1	0	0	-1	1	2	1	2	1	0	0	0	0	N/A	0
10367	TCGA	TCGA-14-1453-01	0	treatment criteria unmet	GBM	69	1	M	60	0	Unspecified Radiation	1.14992	0	0	0	N/A	N/A	0	-1	0	2	1	-1	1	-1	1	-1	0	-1	0	1	0	-1	1	1	1
10369	TCGA	TCGA-14-1455-01	0	treatment criteria unmet	GBM	61	0	M	N/A	N/A	Alkylating Chemo	0.919937	0	0	0	N/A	N/A	1	2	1	1	1	-2	1	-1	1	0	0	0	0	-1	1	0	0	N/A	1
10373	TCGA	TCGA-14-1794-01	0	treatment criteria unmet	GBM	59	0	M	N/A	N/A	Nonstandard Radiation	0.985647	0	0	0	N/A	N/A	0	0	0	2	1	0	0	-1	1	-1	0	-1	0	0	0	-1	1	1	0
10374	TCGA	TCGA-14-1795-01	0	treatment criteria unmet	GBM	66	1	M	60	0	Alkylating Chemo	1.97129	0	0	0	N/A	N/A	1	0	0	1	1	-2	1	-1	1	0	0	0	0	0	0	0	0	N/A	1
10376	TCGA	TCGA-14-1823-01	1	-	GBM	58	0	F	80	1	TMZ Chemoradiation, TMZ Chemo	17.8402	0	0	0	0	1	1	-1	0	2	1	-2	1	-1	1	1	1	1	1	-1	1	0	0	0	1
10377	TCGA	TCGA-14-1825-01	0	treatment criteria unmet	GBM	70	1	M	80	1	Standard Radiation	7.62234	0	0	0	1	N/A	0	1	1	1	1	-2	1	-2	1	0	0	0	0	-1	1	0	0	1	1
10378	TCGA	TCGA-14-1827-01	0	treatment criteria unmet	GBM	51	0	M	100	1	Alkylating Chemo	5.88103	0	0	0	N/A	N/A	1	0	0	2	1	-2	1	-1	1	0	0	0	0	0	0	0	0	N/A	1
10379	TCGA	TCGA-14-1829-01	1	-	GBM	57	0	M	60	0	TMZ Chemoradiation, TMZ Chemo	7.16237	1	0	0	0	N/A	0	2	1	2	1	-2	1	-1	1	0	0	0	0	-1	1	0	0	0	1
10380	TCGA	TCGA-14-2554-01	0	treatment criteria unmet	GBM	52	0	F	60	0	Nonstandard Radiation	17.4788	0	0	0	0	1	0	0	0	2	1	-2	1	-1	1	1	1	1	1	-1	1	0	0	0	1
10382	TCGA	TCGA-14-3477-01	1	-	GBM	38	0	F	80	1	TMZ Chemoradiation, TMZ Chemo	3.77831	1	0	0	N/A	N/A	0	2	1	-1	0	0	0	-1	1	-1	0	-1	0	-1	1	-1	1	1	0
10384	TCGA	TCGA-15-0742-01	0	treatment criteria unmet	GBM	65	1	M	80	1	Nonstandard Radiation, TMZ Chemo	13.7662	0	0	0	0	N/A	N/A	0	0	2	1	-2	1	-1	1	0	0	0	0	0	0	0	0	0	1
10386	TCGA	TCGA-15-1446-01	1	-	GBM	55	0	M	80	1	TMZ Chemoradiation, TMZ Chemo	19.0887	1	0	0	N/A	N/A	0	0	0	2	1	-2	1	-2	1	0	0	0	0	0	0	0	0	N/A	1
10389	TCGA	TCGA-16-0846-01	0	treatment criteria unmet	GBM	85	1	M	N/A	N/A	Unspecified Radiation	3.90973	0	0	0	1	N/A	1	2	1	1	1	-1	1	0	0	2	1	0	0	1	0	-2	1	1	0
10394	TCGA	TCGA-16-1045-01	0	treatment criteria unmet	GBM	49	0	F	N/A	N/A	Standard Radiation	29.0109	0	0	0	0	N/A	1	0	0	2	1	-2	1	-1	1	0	0	0	0	-1	1	0	0	0	1
10404	TCGA	TCGA-19-0957-01	1	-	GBM	48	0	F	N/A	N/A	TMZ Chemoradiation, TMZ Chemo	21.8814	0	0	0	N/A	N/A	0	2	1	1	1	0	0	-1	1	2	1	2	1	0	0	0	0	N/A	0
10409	TCGA	TCGA-19-1385-01	1	-	GBM	69	1	M	N/A	N/A	TMZ Chemoradiation, TMZ Chemo	10.7436	0	0	0	N/A	N/A	1	0	0	1	1	-1	1	-1	1	0	0	0	0	0	0	0	0	N/A	1
10410	TCGA	TCGA-19-1386-01	1	-	GBM	51	0	M	80	1	TMZ Chemoradiation, TMZ Chemo	9.06795	0	0	0	N/A	N/A	0	0	0	2	1	-2	1	-1	1	0	0	0	0	0	0	0	0	N/A	1
10411	TCGA	TCGA-19-1387-01	1	-	GBM	81	1	M	60	0	TMZ Chemoradiation, TMZ Chemo	5.94674	1	0	0	N/A	N/A	1	2	1	1	1	-2	1	-1	1	0	0	0	0	0	0	0	0	N/A	1
10412	TCGA	TCGA-19-1388-01	1	-	GBM	58	0	M	N/A	N/A	TMZ Chemoradiation, TMZ Chemo	12.9448	0	0	0	N/A	N/A	1	1	1	2	1	-1	1	-1	1	-1	0	-1	0	0	0	1	0	N/A	1
10413	TCGA	TCGA-19-1389-01	1	-	GBM	51	0	M	80	1	TMZ Chemoradiation, TMZ Chemo	4.63254	0	0	0	N/A	1	0	0	0	1	1	-2	1	-2	1	0	0	0	0	-1	1	0	0	N/A	1
10414	TCGA	TCGA-19-1390-01	0	treatment criteria unmet	GBM	63	0	F	60	0	Unspecified Radiation	25.364	0	0	0	1	N/A	1	2	1	1	1	-2	1	0	0	-1	0	-1	0	-1	1	1	0	1	0
10416	TCGA	TCGA-19-1786-01	0	treatment criteria unmet	GBM	64	0	F	40	0	Standard Radiation	7.16237	1	0	0	N/A	N/A	0	0	0	2	1	-2	1	-2	1	1	1	1	1	0	0	0	0	N/A	1
10418	TCGA	TCGA-19-1789-01	0	treatment criteria unmet	GBM	69	1	F	60	0	Standard Radiation, TMZ Chemo	3.25264	0	0	0	N/A	N/A	1	0	0	2	1	-2	1	-1	1	0	0	0	0	0	0	0	0	N/A	1
10419	TCGA	TCGA-19-1791-01	0	treatment criteria unmet	GBM	82	1	F	N/A	N/A	Unspecified Radiation	0.13142	1	0	0	N/A	N/A	0	0	0	2	1	-1	1	-2	1	2	1	0	0	-1	1	-1	1	1	1
10420	TCGA	TCGA-19-2619-01	1	-	GBM	55	0	F	40	0	TMZ Chemoradiation, TMZ Chemo	9.65934	1	0	0	0	N/A	1	0	0	2	1	-2	1	-1	1	0	0	0	0	0	0	0	0	0	1
10421	TCGA	TCGA-19-2620-01	1	-	GBM	70	1	M	40	0	TMZ Chemoradiation, TMZ Chemo	4.86253	0	0	0	0	1	1	0	0	2	1	-2	1	-1	1	0	0	0	0	1	0	0	0	0	1
10422	TCGA	TCGA-19-2621-01	0	treatment criteria unmet	GBM	83	1	M	N/A	N/A	Unspecified Radiation	1.08421	0	0	0	N/A	N/A	1	0	0	2	1	0	0	-1	1	0	0	0	0	0	0	0	0	N/A	0
10423	TCGA	TCGA-19-2623-01	1	-	GBM	65	1	M	80	1	TMZ Chemoradiation, TMZ Chemo	7.52377	1	0	0	1	N/A	1	0	0	1	1	0	0	-2	1	-1	0	-1	0	-1	1	-1	1	1	0
10424	TCGA	TCGA-19-2624-01	0	treatment criteria unmet	GBM	51	0	M	N/A	N/A	Unspecified Radiation	0.164274	0	0	0	0	1	0	0	0	2	1	0	0	-1	1	2	1	2	1	0	0	0	0	0	0
10425	TCGA	TCGA-19-2625-01	0	treatment criteria unmet	GBM	76	1	F	N/A	N/A	Unspecified Radiation	4.07401	0	0	0	1	N/A	0	0	0	0	0	-1	1	-1	1	0	0	0	0	-1	1	0	0	1	0
10427	TCGA	TCGA-19-2631-01	0	treatment criteria unmet	GBM	74	1	F	60	0	Standard Radiation	6.99809	0	0	0	0	N/A	1	2	1	2	1	-2	1	-1	1	0	0	0	0	0	0	0	0	0	1
10429	TCGA	TCGA-19-5947-01	0	treatment criteria unmet	GBM	47	0	F	40	0	Nonstandard Radiation	6.63669	0	0	0	0	N/A	0	0	0	1	1	-2	1	-1	1	0	0	0	0	-1	1	0	0	0	1
10430	TCGA	TCGA-19-5950-01	1	-	GBM	52	0	F	100	1	TMZ Chemoradiation, TMZ Chemo	11.2692	1	0	0	0	N/A	1	0	0	2	1	-1	1	-1	1	1	1	0	0	0	0	0	0	0	1
10431	TCGA	TCGA-19-5951-01	1	-	GBM	76	1	F	80	1	TMZ Chemoradiation, TMZ Chemo	8.0166	0	0	0	0	N/A	0	0	0	2	1	-2	1	-1	1	0	0	0	0	0	0	0	0	0	1
10432	TCGA	TCGA-19-5952-01	0	treatment criteria unmet	GBM	62	0	M	60	0	Nonstandard Radiation	18.8916	0	0	0	0	N/A	0	0	0	2	1	-2	1	-1	1	0	0	0	0	0	0	0	0	0	1
10434	TCGA	TCGA-19-5954-01	1	-	GBM	72	1	F	60	0	TMZ Chemoradiation, TMZ Chemo	7.95089	1	0	0	0	N/A	1	0	0	1	1	-2	1	-1	1	0	0	0	0	0	0	0	0	0	1
10435	TCGA	TCGA-19-5955-01	0	treatment criteria unmet	GBM	83	1	M	N/A	N/A	Unspecified Radiation	1.77416	0	0	0	0	N/A	1	0	0	1	1	-2	1	-1	1	0	0	0	0	0	0	0	0	0	1
10437	TCGA	TCGA-19-5958-01	1	-	GBM	56	0	M	80	1	TMZ Chemoradiation, TMZ Chemo	5.3882	1	0	0	0	N/A	0	0	0	1	1	-2	1	0	0	0	0	0	0	0	0	0	0	0	0
10438	TCGA	TCGA-19-5959-01	1	-	GBM	77	1	F	80	1	TMZ Chemoradiation, TMZ Chemo	5.28964	1	0	0	0	N/A	1	0	0	2	1	-1	1	-1	1	0	0	0	0	0	0	0	0	0	1
10439	TCGA	TCGA-19-5960-01	1	-	GBM	56	0	M	80	1	TMZ Chemoradiation, TMZ Chemo	5.42106	1	0	0	0	1	0	0	0	1	1	0	0	-1	1	2	1	-1	0	-1	1	0	0	0	0
10444	TCGA	TCGA-26-1439-01	1	-	GBM	63	0	M	N/A	N/A	TMZ Chemoradiation, TMZ Chemo	13.8648	0	0	0	0	N/A	0	1	1	2	1	-2	1	-1	1	0	0	0	0	-1	1	0	0	0	1
10448	TCGA	TCGA-26-1799-01	0	treatment criteria unmet	GBM	68	1	M	60	0	Standard Radiation, TMZ Chemo	9.36365	0	0	0	N/A	N/A	0	0	0	2	1	-1	1	-2	1	0	0	0	0	0	0	0	0	N/A	1
10449	TCGA	TCGA-26-5132-01	1	-	GBM	74	1	M	60	0	TMZ Chemoradiation, TMZ Chemo	9.3965	1	0	0	0	1	1	2	1	2	1	0	0	-1	1	-1	0	2	1	0	0	0	0	0	0
10450	TCGA	TCGA-26-5133-01	1	-	GBM	59	0	M	80	1	TMZ Chemoradiation, TMZ Chemo	14.8504	1	0	0	1	N/A	0	0	0	0	0	0	0	-1	1	0	0	0	0	-1	1	-1	1	1	0
10451	TCGA	TCGA-26-5134-01	0	treatment criteria unmet	GBM	74	1	M	60	0	Standard Radiation	5.48677	1	0	0	0	N/A	0	2	1	0	0	-2	1	-1	1	0	0	0	0	-1	1	0	0	0	0
10452	TCGA	TCGA-26-5135-01	0	treatment criteria unmet	GBM	72	1	F	N/A	N/A	Unspecified Radiation	8.87082	0	0	0	0	1	1	2	1	1	1	0	0	-1	1	2	1	2	1	0	0	0	0	0	0
10453	TCGA	TCGA-26-5136-01	0	treatment criteria unmet	GBM	78	1	F	N/A	N/A	Unspecified Radiation	1.21563	1	0	0	1	N/A	1	0	0	1	1	1	0	-1	1	-1	0	-1	0	0	0	0	0	1	0
10454	TCGA	TCGA-26-5139-01	0	treatment criteria unmet	GBM	65	1	F	60	0	Unspecified Radiation	1.57704	1	0	0	0	N/A	0	0	0	2	1	-2	1	-1	1	0	0	0	0	0	0	0	0	0	1
10455	TCGA	TCGA-26-6173-01	1	-	GBM	57	0	M	80	1	TMZ Chemoradiation, TMZ Chemo	7.91803	1	0	0	0	N/A	0	0	0	2	1	0	0	-2	1	0	0	0	0	-1	1	0	0	0	0
10456	TCGA	TCGA-26-6174-01	1	-	GBM	65	1	F	80	1	TMZ Chemoradiation, TMZ Chemo	2.3327	1	0	0	0	N/A	1	0	0	1	1	-2	1	-1	1	0	0	0	0	0	0	0	0	0	1
10458	TCGA	TCGA-27-1830-01	0	treatment criteria unmet	GBM	57	0	M	80	1	Standard Radiation, TMZ Chemo	5.05965	0	0	0	1	N/A	0	2	1	1	1	-2	1	-1	1	0	0	0	0	0	0	0	0	1	1
10459	TCGA	TCGA-27-1831-01	1	-	GBM	66	1	M	80	1	TMZ Chemoradiation, TMZ Chemo	16.5917	0	0	0	0	1	0	0	0	1	1	-2	1	-1	1	0	0	0	0	0	0	0	0	0	1
10460	TCGA	TCGA-27-1832-01	0	treatment criteria unmet	GBM	59	0	F	100	1	Nonstandard Radiation, TMZ Chemo	9.85647	0	0	0	0	N/A	0	0	0	2	1	-1	1	-2	1	0	0	0	0	-1	1	0	0	0	1
10461	TCGA	TCGA-27-1833-01	0	treatment criteria unmet	GBM	67	1	F	80	1	Standard Radiation, TMZ Chemo	24.2141	0	0	0	0	N/A	0	0	0	2	1	-2	1	-1	1	2	1	0	0	0	0	0	0	0	1
10462	TCGA	TCGA-27-1834-01	1	-	GBM	56	0	M	80	1	TMZ Chemoradiation, TMZ Chemo	40.5101	0	0	0	0	N/A	1	2	1	1	1	-2	1	-1	1	0	0	0	0	-1	1	0	0	0	1
10463	TCGA	TCGA-27-1835-01	1	-	GBM	53	0	F	80	1	TMZ Chemoradiation, TMZ Chemo	21.29	0	0	0	1	N/A	1	0	0	1	1	0	0	-1	1	2	1	0	0	-1	1	-1	1	1	0
10464	TCGA	TCGA-27-1836-01	1	-	GBM	33	0	F	80	1	TMZ Chemoradiation, TMZ Chemo	30.0294	0	0	0	1	N/A	1	0	0	2	1	-2	1	-2	1	0	0	0	0	0	0	0	0	1	1
10465	TCGA	TCGA-27-1837-01	0	treatment criteria unmet	GBM	36	0	M	80	1	Standard Radiation, TMZ Chemo	14.029	0	0	0	0	N/A	1	0	0	2	1	-2	1	-1	1	0	0	0	0	0	0	0	0	0	1
10466	TCGA	TCGA-27-1838-01	0	treatment criteria unmet	GBM	59	0	F	80	1	Standard Radiation, TMZ Chemo	11.4992	0	0	0	1	N/A	0	-1	0	2	1	1	0	-1	1	2	1	0	0	0	0	0	0	1	0
10467	TCGA	TCGA-27-2518-01	1	-	GBM	52	0	M	80	1	TMZ Chemoradiation, TMZ Chemo	24.7397	0	0	0	0	N/A	0	0	0	2	1	0	0	-1	1	2	1	2	1	0	0	0	0	0	0
10468	TCGA	TCGA-27-2519-01	1	-	GBM	48	0	M	80	1	TMZ Chemoradiation, TMZ Chemo	10.3821	1	0	0	1	N/A	0	0	0	1	1	0	0	-1	1	0	0	0	0	-1	1	0	0	1	0
10470	TCGA	TCGA-27-2523-01	0	treatment criteria unmet	GBM	63	0	M	80	1	Standard Radiation, TMZ Chemo	16.066	0	0	0	0	1	1	0	0	2	1	-2	1	-1	1	0	0	0	0	0	0	0	0	0	1
10471	TCGA	TCGA-27-2524-01	0	treatment criteria unmet	GBM	56	0	M	80	1	Standard Radiation, TMZ Chemo	7.58948	0	0	0	0	N/A	0	0	0	1	1	-2	1	-1	1	0	0	0	0	0	0	0	0	0	1
10472	TCGA	TCGA-27-2526-01	0	treatment criteria unmet	GBM	79	1	F	40	0	Unspecified Radiation	2.85838	0	0	0	0	N/A	0	0	0	2	1	-1	1	-1	1	2	1	2	1	0	0	0	0	0	1
10473	TCGA	TCGA-27-2527-01	0	treatment criteria unmet	GBM	81	1	M	80	1	Nonstandard Radiation	14.3904	0	0	0	0	N/A	1	0	0	1	1	-2	1	-1	1	0	0	0	0	-1	1	0	0	0	1
10474	TCGA	TCGA-27-2528-01	1	-	GBM	62	0	M	80	1	TMZ Chemoradiation, TMZ Chemo	15.7704	0	0	0	0	1	1	0	0	2	1	-2	1	-1	1	0	0	0	0	0	0	0	0	0	1
10475	TCGA	TCGA-28-1746-01	0	treatment criteria unmet	GBM	77	1	F	80	1	Unspecified Radiation	0.197129	1	0	0	N/A	N/A	1	0	0	1	1	0	0	-1	1	2	1	0	0	0	0	1	0	N/A	0
10476	TCGA	TCGA-28-1747-01	0	treatment criteria unmet	GBM	44	0	M	N/A	N/A	Nonstandard Radiation, TMZ Chemo	2.52983	0	0	0	0	N/A	1	0	0	2	1	-2	1	-2	1	0	0	0	0	0	0	0	0	0	1
10477	TCGA	TCGA-28-1749-01	1	-	GBM	73	1	M	80	1	TMZ Chemoradiation, TMZ Chemo	9.19937	1	0	0	N/A	N/A	0	0	0	2	1	-2	1	-1	1	0	0	0	0	0	0	0	0	N/A	1
10478	TCGA	TCGA-28-1750-01	1	-	GBM	40	0	F	60	0	TMZ Chemoradiation, TMZ Chemo	8.34514	1	0	0	N/A	N/A	0	0	0	1	1	-2	1	-1	1	0	0	0	0	-1	1	0	0	N/A	1
10479	TCGA	TCGA-28-1751-01	1	-	GBM	61	0	F	80	1	TMZ Chemoradiation, TMZ Chemo	7.62234	1	0	0	N/A	N/A	0	0	0	1	1	-2	1	-1	1	0	0	0	0	0	0	0	0	N/A	1
10480	TCGA	TCGA-28-1752-01	1	-	GBM	42	0	F	80	1	TMZ Chemoradiation, TMZ Chemo	8.47656	1	0	0	N/A	N/A	1	0	0	2	1	0	0	-2	1	0	0	0	0	0	0	0	0	N/A	0
10481	TCGA	TCGA-28-1753-01	0	treatment criteria unmet	GBM	53	0	M	N/A	N/A	Nonstandard Radiation	1.21563	1	0	0	1	N/A	0	0	0	2	1	-2	1	-1	1	0	0	0	0	0	0	0	0	1	1
10482	TCGA	TCGA-28-1755-01	1	-	GBM	52	0	F	60	0	TMZ Chemoradiation, TMZ Chemo	1.54418	0	0	0	N/A	N/A	0	0	0	2	1	-2	1	-1	1	0	0	0	0	0	0	0	0	N/A	1
10484	TCGA	TCGA-28-1757-01	0	treatment criteria unmet	GBM	71	1	M	80	1	Unspecified Therapy	0.13142	1	0	0	N/A	N/A	1	0	0	2	1	-2	1	-1	1	0	0	0	0	0	0	0	0	N/A	1
10486	TCGA	TCGA-28-2502-01	0	treatment criteria unmet	GBM	65	1	M	20	0	Nonstandard Radiation	0.657098	1	0	0	0	N/A	0	0	0	1	1	-2	1	-1	1	0	0	0	0	0	0	0	0	0	1
10487	TCGA	TCGA-28-2506-01	1	-	GBM	63	0	F	80	1	TMZ Chemoradiation, TMZ Chemo	6.73525	1	0	0	N/A	N/A	1	1	1	2	1	-2	1	-1	1	1	1	1	1	-1	1	1	0	N/A	1
10488	TCGA	TCGA-28-2509-01	0	treatment criteria unmet	GBM	77	1	F	80	1	Standard Radiation, TMZ Chemo	4.76396	1	0	0	1	N/A	1	0	0	1	1	1	0	-1	1	0	0	0	0	-1	1	-1	1	1	0
10490	TCGA	TCGA-28-2513-01	1	-	GBM	69	1	F	80	1	TMZ Chemoradiation, TMZ Chemo	7.29379	1	0	0	0	N/A	0	0	0	2	1	-2	1	-1	1	0	0	0	0	0	0	0	0	0	1
10491	TCGA	TCGA-28-2514-01	0	treatment criteria unmet	GBM	45	0	M	60	0	Standard Radiation, TMZ Chemo	5.25678	1	0	0	0	N/A	0	-1	0	2	1	-1	1	-1	1	0	0	0	0	-1	1	0	0	0	1
10492	TCGA	TCGA-28-5204-01	1	-	GBM	72	1	M	80	1	TMZ Chemoradiation, TMZ Chemo	14.9161	0	0	0	0	N/A	0	0	0	2	1	-2	1	-1	1	0	0	0	0	0	0	0	0	0	1
10493	TCGA	TCGA-28-5207-01	0	treatment criteria unmet	GBM	71	1	M	70	0	Nonstandard Radiation, TMZ Chemo	11.2692	0	0	0	1	N/A	0	-1	0	1	1	0	0	-1	1	2	1	1	1	-1	1	1	0	1	0
10494	TCGA	TCGA-28-5208-01	1	-	GBM	52	0	M	70	0	TMZ Chemoradiation, TMZ Chemo	15.5732	1	0	0	0	N/A	1	0	0	1	1	-2	1	-1	1	0	0	0	0	0	0	0	0	0	1
10495	TCGA	TCGA-28-5209-01	0	treatment criteria unmet	GBM	66	1	F	N/A	N/A	Nonstandard Radiation, TMZ Chemo	2.52983	1	0	0	0	N/A	1	0	0	2	1	-2	1	-1	1	2	1	0	0	0	0	0	0	0	1
10496	TCGA	TCGA-28-5211-01	1	-	GBM	42	0	M	100	1	TMZ Chemoradiation, TMZ Chemo	11.7621	1	0	0	0	N/A	0	2	1	2	1	-2	1	-1	1	0	0	0	0	0	0	0	0	0	1
10497	TCGA	TCGA-28-5213-01	0	treatment criteria unmet	GBM	72	1	M	80	1	Standard Radiation, TMZ Chemo	9.79076	1	0	0	0	N/A	0	0	0	1	1	-1	1	-2	1	0	0	0	0	-1	1	0	0	0	1
10498	TCGA	TCGA-28-5214-01	0	treatment criteria unmet	GBM	53	0	M	70	0	Nonstandard Radiation, TMZ Chemo	14.1933	1	0	0	0	N/A	0	-1	0	2	1	0	0	-1	1	2	1	2	1	0	0	0	0	0	0
10499	TCGA	TCGA-28-5215-01	0	treatment criteria unmet	GBM	62	0	F	90	1	Nonstandard Radiation, TMZ Chemo	11.0064	0	0	0	1	N/A	1	1	1	1	1	-2	1	-2	1	0	0	0	0	-1	1	-1	1	1	1
10500	TCGA	TCGA-28-5216-01	1	-	GBM	52	0	M	80	1	TMZ Chemoradiation, TMZ Chemo	13.6348	1	0	0	1	N/A	0	2	1	0	0	-2	1	-1	1	0	0	0	0	-1	1	0	0	1	0
10501	TCGA	TCGA-28-5218-01	0	treatment criteria unmet	GBM	63	0	M	N/A	N/A	Standard Radiation, TMZ Chemo	5.15822	0	0	0	0	N/A	0	0	0	1	1	-2	1	0	0	1	1	1	1	0	0	1	0	0	0
10502	TCGA	TCGA-28-5219-01	0	treatment criteria unmet	GBM	47	0	F	70	0	Nonstandard Radiation, TMZ Chemo	8.50942	1	0	0	1	N/A	1	0	0	1	1	0	0	-2	1	0	0	0	0	0	0	0	0	1	0
10503	TCGA	TCGA-28-5220-01	0	treatment criteria unmet	GBM	67	1	M	90	1	Standard Radiation, TMZ Chemo	10.4807	1	0	0	0	N/A	0	0	0	1	1	-2	1	-1	1	0	0	0	0	-1	1	0	0	0	1
10504	TCGA	TCGA-28-6450-01	1	-	GBM	60	0	M	N/A	N/A	TMZ Chemoradiation, TMZ Chemo	5.42106	0	0	0	0	N/A	0	0	0	2	1	-2	1	-1	1	0	0	0	0	0	0	0	0	0	1
10505	TCGA	TCGA-32-1970-01	1	-	GBM	59	0	M	N/A	N/A	TMZ Chemoradiation, TMZ Chemo	15.3761	0	0	0	1	1	0	0	0	1	1	-1	1	-1	1	0	0	0	0	0	0	0	0	1	1
10507	TCGA	TCGA-32-1976-01	0	treatment criteria unmet	GBM	65	1	M	60	0	Unspecified Radiation	0.492824	0	0	0	N/A	N/A	1	1	1	1	1	-2	1	-1	1	0	0	0	0	-1	1	-1	1	1	1
10508	TCGA	TCGA-32-1977-01	0	treatment criteria unmet	GBM	63	0	F	N/A	N/A	Unspecified Therapy	0.0985647	1	0	0	0	N/A	1	2	1	2	1	-2	1	-1	1	0	0	0	0	0	0	0	0	0	1
10510	TCGA	TCGA-32-1979-01	0	treatment criteria unmet	GBM	69	1	F	N/A	N/A	Unspecified Therapy	19.483	0	0	0	0	N/A	0	0	0	2	1	-2	1	-1	1	1	1	1	1	0	0	0	0	0	1
10511	TCGA	TCGA-32-1980-01	0	treatment criteria unmet	GBM	72	1	M	N/A	N/A	Unspecified Radiation	1.18278	0	0	0	0	N/A	0	0	0	1	1	0	0	-1	1	0	0	0	0	-1	1	0	0	0	0
10512	TCGA	TCGA-32-1982-01	0	treatment criteria unmet	GBM	76	1	F	80	1	Alkylating Chemo	4.6654	0	0	0	0	N/A	1	0	0	2	1	-2	1	-1	1	0	0	0	0	0	0	0	0	0	1
10513	TCGA	TCGA-32-1986-01	0	treatment criteria unmet	GBM	68	1	M	20	0	Standard Radiation, TMZ Chemo	12.682	0	0	0	0	N/A	0	0	0	1	1	-2	1	-2	1	0	0	0	0	0	0	0	0	0	1
10515	TCGA	TCGA-32-1991-01	1	-	GBM	60	0	M	N/A	N/A	TMZ Chemoradiation, TMZ Chemo	16.9203	0	0	0	0	N/A	0	1	1	2	1	-2	1	-1	1	0	0	0	0	0	0	0	0	0	1
10516	TCGA	TCGA-32-2491-01	1	-	GBM	63	0	M	N/A	N/A	TMZ Chemoradiation, TMZ Chemo	12.222	0	0	0	1	N/A	0	0	0	1	1	0	0	-1	1	0	0	0	0	0	0	-1	1	1	0
10517	TCGA	TCGA-32-2494-01	1	-	GBM	58	0	F	N/A	N/A	TMZ Chemoradiation, TMZ Chemo	20.7643	0	0	0	0	N/A	1	0	0	2	1	-2	1	-1	1	0	0	0	0	0	0	0	0	0	1
10518	TCGA	TCGA-32-2495-01	1	-	GBM	59	0	F	N/A	N/A	TMZ Chemoradiation, TMZ Chemo	15.0147	0	0	0	0	N/A	0	0	0	2	1	-2	1	-1	1	0	0	0	0	1	0	0	0	0	1
10519	TCGA	TCGA-32-2615-01	0	treatment criteria unmet	GBM	62	0	M	80	1	Nonstandard Radiation, TMZ Chemo	15.9346	0	0	0	0	N/A	0	0	0	2	1	-2	1	-1	1	1	1	1	1	-1	1	1	0	0	1
10521	TCGA	TCGA-32-2632-01	0	treatment criteria unmet	GBM	80	1	M	N/A	N/A	Unspecified Therapy	8.83797	0	0	0	0	N/A	0	-1	0	2	1	0	0	-2	1	0	0	0	0	1	0	0	0	0	0
10522	TCGA	TCGA-32-2634-01	1	-	GBM	82	1	M	N/A	N/A	TMZ Chemoradiation, TMZ Chemo	8.87082	1	0	0	1	N/A	1	0	0	0	0	0	0	-1	1	0	0	0	0	-1	1	0	0	1	0
10523	TCGA	TCGA-32-2638-01	1	-	GBM	67	1	M	N/A	N/A	TMZ Chemoradiation, TMZ Chemo	7.3595	1	0	0	0	N/A	1	0	0	2	1	-1	1	-1	1	0	0	0	0	0	0	0	0	0	1
10525	TCGA	TCGA-32-4210-01	0	treatment criteria unmet	GBM	73	1	M	N/A	N/A	Unspecified Therapy	3.7126	0	0	0	1	N/A	0	1	1	1	1	-2	1	-1	1	-1	0	-1	0	-1	1	-1	1	1	1
10526	TCGA	TCGA-32-4211-01	1	-	GBM	56	0	M	N/A	N/A	TMZ Chemoradiation, TMZ Chemo	12.5834	0	0	0	0	N/A	0	2	1	1	1	-1	1	-1	1	2	1	2	1	0	0	0	0	0	1
10527	TCGA	TCGA-32-4213-01	1	-	GBM	47	0	F	N/A	N/A	TMZ Chemoradiation, TMZ Chemo	11.7292	1	0	0	0	N/A	1	0	0	2	1	-2	1	-1	1	0	0	0	0	0	0	0	0	0	1
10528	TCGA	TCGA-32-4719-01	1	-	GBM	73	1	M	N/A	N/A	TMZ Chemoradiation, TMZ Chemo	10.8421	0	0	0	0	N/A	0	0	0	2	1	-1	1	-1	1	0	0	0	0	2	0	0	0	0	1
10529	TCGA	TCGA-32-5222-01	1	-	GBM	66	1	M	N/A	N/A	TMZ Chemoradiation, TMZ Chemo	5.42106	1	0	0	0	N/A	1	1	1	1	1	-2	1	-1	1	1	1	1	1	0	0	0	0	0	1
10530	TCGA	TCGA-41-2571-01	0	treatment criteria unmet	GBM	89	1	M	60	0	TMZ Chemo	0.854227	0	0	0	0	N/A	0	0	0	1	1	0	0	-1	1	2	1	2	1	0	0	0	0	0	0
10531	TCGA	TCGA-41-2572-01	1	-	GBM	67	1	M	N/A	N/A	TMZ Chemoradiation, TMZ Chemo	13.3391	0	0	0	0	N/A	0	0	0	2	1	-1	1	-1	1	0	0	0	0	0	0	0	0	0	1
10532	TCGA	TCGA-41-2573-01	1	-	GBM	59	0	M	60	0	TMZ Chemoradiation, TMZ Chemo	8.93653	1	0	0	0	N/A	1	0	0	1	1	-1	1	-1	1	2	1	0	0	-1	1	-2	1	1	1
10533	TCGA	TCGA-41-2575-01	1	-	GBM	75	1	M	60	0	TMZ Chemoradiation, TMZ Chemo	9.52792	0	0	0	1	N/A	0	2	1	2	1	-2	1	-1	1	0	0	0	0	-1	1	1	0	1	1
10534	TCGA	TCGA-41-3392-01	0	treatment criteria unmet	GBM	88	1	M	N/A	N/A	Unspecified Radiation	0.985647	0	0	0	0	N/A	0	0	0	2	1	-2	1	-1	1	0	0	0	0	-1	1	-1	1	1	1
10535	TCGA	TCGA-41-3393-01	1	-	GBM	81	1	F	N/A	N/A	TMZ Chemoradiation, TMZ Chemo	4.43541	0	0	0	0	N/A	0	0	0	2	1	-2	1	-1	1	0	0	0	0	-1	1	0	0	0	1
10536	TCGA	TCGA-41-3915-01	1	-	GBM	48	0	M	N/A	N/A	TMZ Chemoradiation, TMZ Chemo	6.0453	1	0	0	0	N/A	1	1	1	1	1	1	0	-1	1	0	0	0	0	0	0	-1	1	1	0
10537	TCGA	TCGA-41-4097-01	0	treatment criteria unmet	GBM	63	0	F	N/A	N/A	Unspecified Radiation	0.197129	0	0	0	0	N/A	0	1	1	0	0	-2	1	-1	1	2	1	0	0	-1	1	1	0	0	0
10538	TCGA	TCGA-41-5651-01	1	-	GBM	59	0	F	N/A	N/A	TMZ Chemoradiation, TMZ Chemo	11.5321	1	0	0	1	1	1	0	0	1	1	0	0	-1	1	2	1	0	0	0	0	-1	1	1	0
10543	TCGA	TCGA-74-6573-01	1	-	GBM	67	1	M	100	1	TMZ Chemoradiation, TMZ Chemo	3.44976	0	0	0	1	N/A	0	0	0	2	1	-2	1	-1	1	0	0	0	0	0	0	0	0	1	1
10549	TCGA	TCGA-76-4925-01	0	treatment criteria unmet	GBM	76	1	M	100	1	Nonstandard Radiation, TMZ Chemo	4.79682	0	0	0	1	N/A	1	0	0	1	1	-2	1	-1	1	0	0	0	0	0	0	-1	1	1	1
10550	TCGA	TCGA-76-4926-01	0	treatment criteria unmet	GBM	68	1	M	80	1	Nonstandard Radiation, TMZ Chemo	4.53398	0	0	0	0	N/A	0	0	0	2	1	-1	1	-1	1	0	0	0	0	0	0	0	0	0	1
10551	TCGA	TCGA-76-4928-01	0	treatment criteria unmet	GBM	85	1	F	80	1	Nonstandard Radiation, TMZ Chemo	3.08836	0	0	0	0	N/A	1	2	1	1	1	-2	1	-1	1	1	1	0	0	-1	1	0	0	0	1
10552	TCGA	TCGA-76-4929-01	0	treatment criteria unmet	GBM	76	1	F	80	1	Unspecified Therapy	3.64689	0	0	0	1	N/A	1	0	0	1	1	-2	1	-1	1	0	0	0	0	-1	1	0	0	1	1
10553	TCGA	TCGA-76-4931-01	0	treatment criteria unmet	GBM	70	1	F	80	1	Nonstandard Radiation, TMZ Chemo	9.16652	0	0	0	0	N/A	0	0	0	2	1	-2	1	-1	1	0	0	0	0	0	0	0	0	0	1
10554	TCGA	TCGA-76-4934-01	0	treatment criteria unmet	GBM	66	1	F	80	1	Unspecified Therapy	2.52983	0	0	0	1	N/A	1	2	1	1	1	-2	1	-1	1	0	0	0	0	-1	1	-1	1	1	1
10555	TCGA	TCGA-76-4935-01	0	treatment criteria unmet	GBM	52	0	F	80	1	Standard Radiation, TMZ Chemo	10.7764	1	0	0	0	N/A	1	2	1	1	1	-2	1	-1	1	2	1	0	0	0	0	0	0	0	1
10556	TCGA	TCGA-76-6191-01	1	-	GBM	57	0	M	80	1	TMZ Chemoradiation, TMZ Chemo	16.6903	0	0	0	0	N/A	0	0	0	1	1	-2	1	-1	1	0	0	0	0	-1	1	0	0	0	1
10557	TCGA	TCGA-76-6192-01	0	treatment criteria unmet	GBM	74	1	M	80	1	Standard Radiation, TMZ Chemo	3.28549	0	0	0	0	N/A	0	0	0	1	1	-2	1	-1	1	0	0	0	0	0	0	0	0	0	1
10558	TCGA	TCGA-76-6193-01	0	treatment criteria unmet	GBM	78	1	M	60	0	Standard Radiation, TMZ Chemo	2.6941	0	0	0	1	N/A	0	2	1	0	0	0	0	-1	1	2	1	-1	0	-1	1	0	0	1	0
10560	TCGA	TCGA-76-6282-01	1	-	GBM	63	0	M	80	1	TMZ Chemoradiation, TMZ Chemo	17.0517	0	0	0	0	N/A	0	0	0	2	1	-2	1	-1	1	0	0	0	0	-1	1	0	0	0	1
10562	TCGA	TCGA-76-6285-01	0	treatment criteria unmet	GBM	64	0	F	80	1	TMZ Chemo	8.34514	0	0	0	0	N/A	0	0	0	1	1	-2	1	-1	1	0	0	0	0	-1	1	-1	1	1	1
10571	TCGA	TCGA-81-5910-01	0	treatment criteria unmet	GBM	64	0	M	40	0	Unspecified Radiation	1.60989	0	0	0	0	N/A	0	0	0	2	1	-2	1	-1	1	0	0	0	0	0	0	0	0	0	1
10573	TCGA	TCGA-87-5896-01	0	treatment criteria unmet	GBM	50	0	F	N/A	N/A	Unspecified Therapy	0.0657098	1	0	0	0	N/A	0	0	0	2	1	-2	1	-1	1	0	0	0	0	0	0	0	0	0	1
Abbreviations: N/A, not available

## Sheet: Supplementary Table S3
Supplementary Table S3. Log odds ratio in pair association analysis for genetic aberrations
Eldery(≥65y)
Female		-0.139762
TERT pomoter Mut		-0.0566804	0.174191
MGMT promoter Un-Met		-0.572518	-0.0994335	-0.0613872												Red letter		Statistically significant in two-tailed Fisher’s exact test (p<0.05)
PDGFRA	Amp	1.31356	-0.318454	-1.97199	-0.251143													LOR > 2.0, association toward co-occurrence
	Gain	-0.380773	-0.266629	-0.380773	1.2872													1.5 < LOR ≤ 2.0, tendency toward co-occurrence
	Amp/gain	0.865975	-0.103253	-1.65111	0.103253													1.5 ≤ LOR ≤1.5
EGFR	Amp	-0.38973	0.30295	1.58412	-0.40295	-2.59975	-0.326903	-1.75141										-2.0 ≤ LOR <- 1.5, tendency toward mutual exclusivity
	Gain	0.154487	0.352332	1.52621	0.183404	-1.03799	-0.0327898	-0.800458										LOR < -2.0, association toward mutual exclusivity
	Amp/gain	-0.171851	0.543616	2.43426	-0.153589	-2.04181	-0.258861	-1.6391								-		Odds ration is 0 or uncomputable
CDKN2A	Homo	-0.0968755	0.00152416	0.152452	-0.243622	1.42849	-0.922721	0.935651	0.683668	0.13815	0.674455
	Hemi	0.47082	0.508555	0.249788	-0.302918	-0.44237	0.291319	-0.254054	0.229361	-0.239006	-0.0195131
	Del	0.261953	0.405465	0.344414	-0.488138	1.39586	-0.526699	0.847298	0.972461	-0.0444515	0.644978
PTEN	Homo	0.748938	-0.963793	-	-0.154151	-	1.99747	0.275706	-0.0254788	1.95508	-	1.63	-	0.608248
	Hemi	0.235176	0.186072	1.65011	0.280868	-0.149615	-0.568275	-0.273436	0.919421	0.668606	1.36645	0.826377	-0.546686	0.412724
	Del	0.283779	0.118938	1.78265	0.266202	-0.240264	-0.186775	-0.2469	0.915822	0.827257	1.50448	0.946144	-0.6471	0.450201
CDK4	Amp	0.753772	-0.12458	-0.309643	0.124581	0.468266	0.76768	0.62024	0.0361053	-0.251457	-0.179098	-2.76001	0.336472	-1.2745	-	0.244021	0.157587
	Gain	0.57145	-0.141078	-1.32175	1.68434	0.808777	1.28913	1.12938	0.162903	-1.00188	-0.552636	1.46634	-0.686632	1.32493	-	-1.52681	-1.60586
	Amp/gain	0.74632	-0.136204	-0.580381	0.458575	0.602175	1.02165	0.814292	0.0724128	-0.429745	-0.287682	-1.00823	0.131463	-0.745334	-	-0.117783	-0.207014
MDM2	Amp	0.643732	0.409246	-0.15234	0.0785628	0.0892308	0.189918	0.1271	0.129402	-1.34738	-0.763765	-0.812812	0.184774	-0.549504	-	0.577315	0.492807	3.86786	0.611469	3.66196
	Gain	0.33531	0.856186	0.33531	-0.856187	-	2.40795	0.687177	0.386417	-	-0.952973	-0.19506	0.437622	0.195061	-	-	-	-	4.40183	2.55944
	Amp/gain	0.610259	0.487295	-0.0829969	-0.0620824	-0.111553	0.878753	0.229701	0.175353	-1.5424	-0.813012	-0.727049	0.231802	-0.451985	-	0.232194	0.146702	3.38142	2.05305	3.70024
NFKBIA	Homo	-	-	-	-	-	-	-	-	-	-	-	-	-	-	-	-	-	-	-	-	-	-
	Hemi	0.713835	-0.604511	-0.241162	-0.528993	1.3809	0.932039	1.42638	-0.997636	-0.146604	-0.766914	0.420938	0.105949	0.541131	0.188475	0.959089	0.974816	0.751085	-	0.320626	0.0334483	-	-0.180642
	Del	0.754617	-0.531617	-0.30295	-0.469507	1.34238	0.902239	1.38294	-1.03084	-0.185267	-0.818549	0.372327	0.211309	0.581136	0.160343	0.89536	0.907707	0.937861	-	0.484929	0.330699	-	0.103126
TP53	Mut	-0.0968755	-0.405465	-0.675716	-0.00152384	0.67108	-0.922721	0.337642	-0.842455	0.4163	-0.236388	-0.725778	-0.405465	-1.00579	0.510826	0.00310119	0.0429512	0.0661716	-1.32492	-0.223144	-2.45773	-	-2.64668	-	0.420938	0.484552
	Mut/Del	0.0849816	-0.419802	-0.814508	-0.124704	0.971443	0.568274	0.937479	-0.816074	0.424842	-0.274129	0.079203	-0.508537	-0.328504	-0.310155	-0.0625906	-0.0855666	0.58208	-0.0170943	0.450201	-0.332939	-1.0116	-0.444361	-	0.920826	0.961242
	Homo	0.154151	-0.373354	-2.38416	1.84779	1.79749	2.10006	2.60569	-0.0259755	-0.292987	-0.256296	0.521297	0.0263176	0.619039	-	-0.214559	-0.294297	2.27592	1.5506	2.47934	2.02287	-	1.82455	-	0.192372	0.780158	-0.0104444
	Hemi	0.254234	-0.333053	-0.249624	-0.0769314	0.428134	0.569353	0.509325	-0.790409	0.290773	-0.310821	0.390866	-0.237889	0.211832	0.552069	-0.0926154	-0.0481089	0.111552	-0.387212	-0.00630383	-0.165793	-0.154151	-0.168336	-	1.40444	1.33869	0.905709
	Del	0.267901	-0.376478	-0.541266	0.138305	0.819188	1.29003	1.02189	-0.752284	0.240535	-0.339142	0.459532	-0.224162	0.290093	0.389464	-0.121131	-0.089847	0.725495	0.0974987	0.603535	0.418369	-0.315517	0.318889	-	1.42813	1.47823	0.877718
		Eldery (≥65y)	Female	TERT promoter Mut	MGMT promoter Un-Met	Amp	Gain	Amp/gain	Amp	Gain	Amp/gain	Homo	Hemi	Del	Homo	Hemi	Del	Amp	Gain	Amp/gain	Amp	Gain	Amp/gain	Homo	Hemi	Del	Mut	Homo	Hemi	Del	Mut/Del
						PDGFRA			EGFR			CDKN2A			PTEN			CDK4			MDM2			NFKBIA			TP53
Abbrebiations: Amp, amplification; Del, homozygous or hemizygous deletion; Homo, homozygous deletion; Mut, mutated; Mut/Del, Mut and/or Del; Un-Met, unmethylated

## Sheet: Supplementary Table S4
Supplementary Table S4. P-value from two-tailed Fisher’s exact test in pair association analysis for genetic aberrations
Eldery(≥65y)
Female		0.6751
TERT pomoter Mut		0.8876	0.5768
MGMT promoter Un-Met		0.0504	0.7827	0.8889
PDGFRA	Amp	0.004*	1	<0.001*	0.5707
	Gain	0.7431	0.7553	0.7437	0.1111
	Amp/gain	0.024*	0.8643	<0.001*	0.8643
EGFR	Amp	0.2623	0.3478	<0.001*	0.2104	0.001*	1	0.001*
	Gain	0.6518	0.2957	<0.001*	0.5542	0.040*	1	0.0644
	Amp/gain	0.5755	0.0709	<0.001*	0.6772	<0.001*	0.7513	<0.001*
CDKN2A	Homo	0.7743	1	0.6663	0.3982	<0.001*	0.3256	0.008*	0.036*	0.6468	0.023*
	Hemi	0.1947	0.1493	0.5174	0.4237	0.5088	0.7098	0.6917	0.5832	0.6042	1
	Del	0.3895	0.2008	0.2511	0.1178	0.003*	0.5081	0.034*	0.009*	0.8793	0.032*
PTEN	Homo	0.6465	0.6258	0.1457	1	1	0.1769	1	1	0.0868	0.1328	0.1519	0.5742	1
	Hemi	0.4803	0.5775	<0.001*	0.3324	0.8483	0.5228	0.4918	0.004*	0.035*	<0.001*	0.004*	0.1092	0.1969
	Del	0.3288	0.6799	<0.001*	0.4056	0.5723	1	0.4974	0.005*	0.007*	<0.001*	0.002*	0.0556	0.1537
CDK4	Amp	0.1772	0.8278	0.5073	0.8278	0.3689	0.2966	0.2686	1	0.8112	0.8244	<0.001*	0.4538	0.006*	1	0.6571	0.825
	Gain	0.7027	1	0.1259	0.1263	0.2988	0.2905	0.1496	1	0.6785	0.7018	0.1067	1	0.2583	1	0.2427	0.1357
	Amp/gain	0.1089	0.844	0.1628	0.324	0.2733	0.1538	0.0829	0.825	0.3996	0.5524	0.041*	0.8195	0.0683	1	0.8435	0.6934
MDM2	Amp	0.318	0.4641	0.8052	1	1	0.5965	0.7656	0.7822	0.0657	0.1415	0.2062	0.776	0.312	1	0.3193	0.3331	<0.001*	0.4677	<0.001*
	Gain	1	0.5968	1	0.5968	1	0.1356	0.4953	1	0.5545	0.5829	1	0.5721	1	1	0.2636	0.2561	1	0.003*	0.0532
	Amp/gain	0.2511	0.3585	1	1	1	0.2592	0.7746	0.7926	0.026*	0.1046	0.2357	0.6036	0.3494	1	0.6472	0.8189	<0.001*	0.023*	<0.001*
NFKBIA	Homo	1	0.4623	0.4104	1	1	1	1	1	1	0.4387	1	0.2453	1	1	1	1	0.1085	1	0.1415	0.0849	1	0.0991
	Hemi	0.0618	0.0951	0.5011	0.1335	0.001*	0.2291	<0.001*	0.035*	0.8567	0.029*	0.2314	0.8468	0.1693	1	0.007*	0.005*	0.1141	0.3508	0.4728	1	1	1
	Del	0.043*	0.1368	0.4025	0.1855	0.001*	0.2337	<0.001*	0.024*	0.7208	0.019*	0.3071	0.569	0.1258	1	0.012*	0.008*	0.059	0.3523	0.3413	0.5571	1	0.7877
TP53	Mut	0.7743	0.2008	0.022*	1	0.082	0.3256	0.3793	0.022*	0.2188	0.4756	0.020*	0.2532	0.001*	0.6336	1	0.8876	1	0.2583	0.6865	0.002*	0.2918	0.001*	0.3774	0.2314	0.173
	Mut/Del	0.7792	0.1635	0.007*	0.6779	0.022*	0.5228	0.015*	0.011*	0.1782	0.401	0.8861	0.1458	0.3158	1	0.8884	0.7811	0.2671	1	0.3224	0.6195	0.5757	0.3595	1	0.012*	0.008*
	Homo	1	0.7277	0.009*	0.0714	0.022*	0.048*	0.001*	1	1	0.7323	0.4793	1	0.713	1	1	1	0.006*	0.2391	0.002*	0.022*	1	0.034*	0.038*	0.685	0.3796	1
	Hemi	0.4693	0.257	0.3899	0.8865	0.3261	0.5036	0.1581	0.033*	0.3574	0.316	0.1893	0.5123	0.5571	0.6261	0.7749	0.8869	0.8216	1	1	0.8048	1	0.815	1	<0.001*	<0.001*	0.003*
	Del	0.3946	0.2078	0.0652	0.6748	0.035*	0.0942	0.005*	0.036*	0.4507	0.2604	0.1152	0.5202	0.3868	1	0.7773	0.7796	0.1174	1	0.1599	0.4554	1	0.4928	0.4057	<0.001*	<0.001*	0.004*
		Eldery (≥65y)	Female	TERT promoter Mut	MGMT promoter Un-Met	Amp	Gain	Amp/gain	Amp	Gain	Amp/gain	Homo	Hemi	Del	Homo	Hemi	Del	Amp	Gain	Amp/gain	Amp	Gain	Amp/gain	Homo	Hemi	Del	Mut	Homo	Hemi	Del	Mut/Del
						PDGFRA			EGFR			CDKN2A			PTEN			CDK4			MDM2			NFKBIA			TP53
Abbrebiations: Amp, amplification; Del, homozygous or hemizygous deletion; Homo, homozygous deletion; Mut, mutated; Mut/Del, Mut and/or Del; Un-Met, unmethylated
*Statistically significant (p<0.05)

## Sheet: Supplementary Table S5
Supplementary Table S5. Univariate analysis for each molecular variable using Cox proportional hazards models in Step2
				KNBTG (n=140)				TCGA (n=152)
				HR	95% CI for HR	p-value		HR	95% CI for HR	p-value
Clinical status	Age*			1.027	1.009-1.047	0.002†		1.02286	1.005-1.041	0.009†
	Gender	Male		1.07791	0.708-0.728	0.708		1.50843	0.996-2.322	0.052
		Female		Ref	-	-		Ref	-	-
	Preoperative KPS	≤70%		1.61094	1.082-2.391	0.019†		1.38773	0.751-2.404	0.281
		≥80%		Ref	-	-		Ref	-	-
	Extent of resection	<90%		1.55459	1.051-2.310	0.027†		-	-	-
		≥90%		Ref				-	-	-
Molecular status	MGMT promoter	Un-Met		2.03651	1.351-3.123	< 0.001†		2.31555	1.419-3.855	< 0.001†
		Met		Ref	-	-		Ref	-	-
	TERT promoter	Mut		2.10098	1.384-3.245	< 0.001†		-	-	-
		Wild		Ref	-	-		-	-	-
	PTEN	Del		1.55239	1.041-2.314	0.031†		1.36402	0.430-8.293	0.649
		Neut		Ref	-	-		Ref	-	-
	NFKBIA	Del		1.61346	1.016-2.490	0.043†		1.76748	1.118-2.735	0.016†
		Neut		Ref	-	-		Ref	-	-
	PDGFRA	Amp/gain		0.817837	0.480-1.323	0.425		0.990709	0.576-1.613	0.972
		Neut		Ref	-	-		Ref	-	-
	EGFR	Amp		0.976516	0.628-1.482	0.913		1.17514	0.789-1.760	0.428
		Other		Ref	-	-		Ref	-	-
		Amp/gain		1.15415	0.777-1.725	0.479		1.8271	0.751-6.054	0.204
		Neut		Ref	-	-		Ref	-	-
	CDKN2A	Homo		1.00794	0.671-1.499	0.969		1.33169	0.895-2.000	0.158
		Other		Ref	-	-		Ref	-	-
		Del		1.19803	0.803-1.812	0.379		1.42045	0.920-2.264	0.115
		Neut		Ref	-	-		Ref	-	-
	CDK4	Amp/gain		1.02435	0.545-1.769	0.936		1.17254	0.711-1.855	0.519
		Neut		Ref	-	-		Ref	-	-
	MDM2	Amp/gain		1.02972	0.433-2.067	0.941		1.09887	0.630-1.807	0.727
		Neut		Ref	-	-		Ref	-	-
	TP53	Mut		0.925291	0.613-1.380	0.706		1.12222	0.572-2.069	0.725
		Wild		Ref	-	-		Ref	-	-
		Del		0.896766	0.596-1.333	0.593		0.794458	0.447-1.322	0.39
		Neut		Ref	-	-		Ref	-	-
		Mut/Del		0.801855	0.542-1.192	0.273		0.947832	0.554-1.596	0.842
		wild		Ref	-	-		Ref	-	-
	Triple CNA	Triple		2.1343	1.348-3.303	0.002†		1.5764	1.027-2.489	0.037†
		Non-triple		Ref	-	-		Ref	-	-
Abbrebiations: Amp, amplification; CI, confidence interval; Del, homozygous or hemizygous deletion; Homo, homozygous deletion; Met, methylated; Mut, mutated; Mut/Del, Mut or Del; Neut, neutral; Ref, Reference; Un-Met, unmethylated
*HR is for each one year increase †Statistically significant (P<0.05)
